# Supplementary material for: The companion of cellulose synthase 1 confers salt tolerance through a Tau-like mechanism in plants
Source: Nat Commun. 2019 Feb 20;10:857. doi: 10.1038/s41467-019-08780-3 (PMC6382854; doi:10.1038/s41467-019-08780-3)
Supplement: Supplementary file 7 — Source Data [file 41467_2019_8780_MOESM7_ESM.xlsx]

## Sheet: Figure 1
Source data Figure 1
a
d
Pixel	Intensity (a.u.)
0	166
0.704	166
1.408	160
2.113	152
2.817	120
3.521	82
4.225	64
4.93	46
5.634	54
6.338	86
7.042	114
7.746	136
8.451	148
9.155	148
9.859	136
10.563	128
11.268	142
11.972	156
12.676	156
13.38	146
14.085	122
14.789	88
15.493	68
16.197	62
16.901	64
17.606	84
18.31	112
19.014	138
19.718	142
20.423	118
21.127	104
21.831	102
22.535	114
23.239	126
23.944	126
24.648	124
25.352	126
26.056	122
26.761	96
27.465	68
28.169	48
28.873	30
29.577	28
30.282	46
30.986	68
31.69	90
32.394	108
33.099	124
33.803	140
34.507	152
35.211	148
35.915	144
36.62	158
37.324	160
38.028	148
38.732	126
39.437	110
40.141	102
40.845	78
41.549	60
42.254	48
42.958	42
43.662	44
44.366	64
45.07	106
45.775	130
46.479	142
47.183	136
47.887	142.097
48.592	146.409
49.296	141.598
50	130.903
50.704	123.208
51.408	110.419
52.113	89.982
52.817	75.43
53.521	65.81
54.225	49.391
54.93	39.005
55.634	33.352
56.338	32.744
57.042	44.711
57.746	81.009
58.451	108.555
59.155	121.593
59.859	119.441
60.563	118.044
61.268	131.58
61.972	143.64
62.676	140.12
63.38	124.48
64.085	104.6
64.789	90.42
65.493	68.66
66.197	52.48
66.901	44.24
67.606	57.58
68.31	79.34
69.014	116.86
69.718	143.22
70.423	155.64
71.127	154.06
71.831	163.7
72.535	156.24
73.239	161.82
73.944	162
74.648	129.02
75.352	106.66
76.056	90.48
76.761	78.36
77.465	72.18
78.169	68.12
78.873	64.12
79.577	62.06
80.282	81.4
80.986	113.04
81.69	135.34
82.394	153.46
83.099	154
83.803	138.48
84.507	120.794
85.211	115.11
85.915	115.306
86.62	121.425
87.324	115.313
88.028	115.167
88.732	101.314
89.437	81.009
90.141	56.882
90.845	50.715
91.549	57.615
92.254	68.058
92.958	95.01
93.662	133.175
94.366	151.826
95.07	151.728
95.775	146.368
96.479	149.055
97.183	154.729
97.887	163.371
98.592	157.624
99.296	140.006
100	112.561
100.704	74.209
101.408	54.16
102.113	55.338
102.817	63.324
103.521	65.124
104.225	79.699
104.93	107.827
105.634	143.065
106.338	164.592
107.042	174.264
107.746	181.582
108.451	196.557
109.155	208.211
109.859	203.551
110.563	203.296
111.268	191.444
111.972	167.376
112.676	139.435
113.38	118.209
114.085	100.524
114.789	96.452
115.493	95.403
116.197	85.684
116.901	83.538
117.606	90.19
118.31	107.393
119.014	148.11
119.718	173.753
f						g							h
measure centre-centre distance in nm using imageJ at 600% centre is defined as centre-of-mass of objects (signal density and geometric centre)						measure gold per line, and total length of line from first gold to last in nm							measure angle of second line of gold relative to first
image	distance centre-centre (nm)					image	distance centre-centre (nm)	gold per line	total line length	average gold spacing	lines per image		image	angle line 1	angle line 2	angle of line 2 relative to line 1	abs
copoly10ugCC1gold1_10b156067g1L_002.tif	8.834					copoly10ugCC1gold1_10b156067g1L_002.tif		7	54.458	9.07633	2		copoly10ugCC1gold1_10b156067g1L_002.tif	34.563	33.69	-0.873	0.873
	9.018							2	8.76	8.76
	8.229					copoly10ugCC1gold1_10b156067g1L_004.tif		41	370.507	9.26267	1		copoly10ugCC1gold1_10b156067g1L_004.tif
	8.672					copoly10ugCC1gold1_10b156067g1L_005.tif		7	33.634	5.60567	6		copoly10ugCC1gold1_10b156067g1L_005.tif	42.226	34.206	-8.02	8.02
	9.466							6	47.593	9.5186				-74.174	-73.872	0.302	0.302
	10.741							4	35.693	11.8977			copoly10ugCC1gold1_10b156067g1L_006.tif	-83.904	-83.339	0.565	0.565
	8.76							11	92.96	9.296			copoly10ugCC1gold1_10b156067g1L_007.tif
copoly10ugCC1gold1_10b156067g1L_004.tif	5.963							7	61.209	10.2015			copoly10ugCC1gold1_10b156067g1L_008.tif	-97.125	-97.125	0	0
	7.982							6	42.726	8.5452				55.844	55.811	-0.033	0.033
	6.264					copoly10ugCC1gold1_10b156067g1L_006.tif		19	145.946	8.10811	2		copoly10ugCC1gold1_10b156067g1L_009.tif	-100.042	-101.915	-1.873	1.873
	9.248							12	96.957	8.81427				-101.915	-102.011	-0.096	0.096
	9.577					copoly10ugCC1gold1_10b156067g1L_007.tif		4	33.198	11.066	2		copoly10ugCC1gold1_10b156067g1L_010.tif
	10.469							13	120.485	10.0404			copoly10ugCC1gold1_10b156067g1L_012.tif
	10.573					copoly10ugCC1gold1_10b156067g1L_008.tif		5	34.127	8.53175	7		copoly10ugCC1gold1_10b156067g1L_014.tif
	8.133							5	33.416	8.354			copoly10ugCC1gold1_10b156067g1L_015.tif	-30.466	-35.134	-4.668	4.668
	13.492							6	39.615	7.923			copoly10ugCC1gold1_10b156067g1L_020.tif	14.715	19.822	5.107	5.107
	9.821							8	76.225	10.8893			copoly10ugCC1gold1_10b156067g1L_021.tif	-144.395	-143.686	0.709	0.709
	9.539							9	77.687	9.71087			copoly10ugCC1gold1_10b156067g1L_023.tif	-45.744	-47.726	-1.982	1.982
	7.846							8	66.571	9.51014				-17.592	-16.557	1.035	1.035
	8.435							7	54.961	9.16017			copoly10ugCC1gold1_10b156067g1R_002.tif	-133.005	-133.493	-0.488	0.488
	9.727					copoly10ugCC1gold1_10b156067g1L_009.tif		12	110.344	10.0313	4			53.531	51.226	-2.305	2.305
	8.939							8	66.687	9.52671			copoly10ugCC1gold1_10b156067g1R_003.tif	-61.966	-64.058	-2.092	2.092
	6.548							9	73.558	9.19475				-64.058	-63.435	0.623	0.623
	8.435							10	71.294	7.92156			copoly10ugCC1gold1_10b156067g1R_004.tif	-60.255	-54.462	5.793	5.793
	10.943					copoly10ugCC1gold1_10b156067g1L_010.tif		8	71.911	10.273	1		copoly10ugCC1gold1_10b156067g1R_005.tif	-35.375	-34.267	1.108	1.108
	15.404					copoly10ugCC1gold1_10b156067g1L_012.tif		38	362.89	9.80784	2		copoly10ugCC1gold1_10b156067g1R_006.tif
	7.031							5	41.58	10.395			copoly10ugCC1gold1_10b156067g1R_007.tif	-37.185	-41.634	-4.449	4.449
	7.762					copoly10ugCC1gold1_10b156067g1L_014.tif		10	82.442	9.16022	2		copoly10ugCC1gold1_10b156067g1R_008.tif	-38.841	-42.979	-4.138	4.138
	5.466							18	141.737	8.33747				-42.979	-35.893	7.086	7.086
	7.281					copoly10ugCC1gold1_10b156067g1L_015.tif		4	27.779	9.25967	5			-35.893	-34.824	1.069	1.069
	10.375							3	23.309	11.6545			copoly10ugCC1gold1_10b156067g1R_009.tif	-64.245	-55.008	9.237	9.237
	12.252							8	54.478	7.78257			copoly10ugCC1gold1_10b156067g1R_010.tif
	10.209							4	24.132	8.044			copoly10ugCC1gold1_10b156067g1R_011.tif	-124.114	-124.403	-0.289	0.289
	8.723							15	119.733	8.55236			copoly10ugCC1gold1_10b156067g1R_012.tif
	8.871												copoly1ugCC1gold1_10b156072g5A_003.tif	-75.75	-75.816	-0.066	0.066
	12.502					copoly10ugCC1gold1_10b156067g1L_020.tif		7	72.023	12.0038	3		copoly1ugCC1gold1_10b156072g5A_004.tif	47.195	46.724	-0.471	0.471
	8.129							8	64.017	9.14529				45	45.535	0.535	0.535
	9.11							6	39.638	7.9276				45	45.707	0.707	0.707
	9.851					copoly10ugCC1gold1_10b156067g1L_021.tif		5	36.869	9.21725	4			45.707	44.676	-1.031	1.031
	10.99							8	70.445	10.0636			copoly1ugCC1gold1_10b156072g5A_005.tif	50.029	47.255	-2.774	2.774
	7.035							8	72.539	10.3627				-136.58	-135	1.58	1.58
	12.559							8	94.247	13.4639				41.934	42.745	0.811	0.811
	10.671					copoly10ugCC1gold1_10b156067g1L_023.tif		6	42.726	8.5452	2			42.745	38.66	-4.085	4.085
	9.403							6	51.941	10.3882				-63.997	-60.018	3.979	3.979
	7.323					copoly10ugCC1gold1_10b156067g1L_024.tif		5	38.511	9.62775	3			37.405	39.806	2.401	2.401
	7.542							3	20.765	10.3825				39.314	39.92	0.606	0.606
	10.135							4	30.151	10.0503				41.236	42.614	1.378	1.378
copoly10ugCC1gold1_10b156067g1L_005.tif	7.761							4	26.667	8.889			copoly1ugCC1gold1_10b156072g5A_007.tif	-60.819	-60.376	0.443	0.443
	8.575					copoly10ugCC1gold1_10b156067g1R_002.tif		12	100.392	9.12655	5			-61.557	-63.435	-1.878	1.878
	10.573							6	37.858	7.5716				-63.435	-61.39	2.045	2.045
	9.438							6	60.424	12.0848				-61.39	-50.826	10.564	10.564
	7.771							6	54.827	10.9654				-149.534	-144.605	4.929	4.929
	7.163							4	45.716	15.2387				32.6	34.205	1.605	1.605
	8.498					copoly10ugCC1gold1_10b156067g1R_003.tif		8	61.226	8.74657	3		copoly1ugCC1gold1_10b156072g5A_008.tif	-127.875	-132.94	-5.065	5.065
	9.461							7	57.634	9.60567				-50.711	-50.569	0.142	0.142
	10.58							6	58.685	11.737				-52.125	-50.477	1.648	1.648
	12.23					copoly10ugCC1gold1_10b156067g1R_004.tif		10	91.076	10.1196	2			-45.579	-44.37	1.209	1.209
	9.636							2	12.116	12.116			copoly1ugCC1gold1_10b156072g5A_010.tif	-102.804	-107.103	-4.299	4.299
	14.194					copoly10ugCC1gold1_10b156067g1R_005.tif		9	86.429	10.8036	2			-108.69	-109.344	-0.654	0.654
	8.516							8	77.592	11.0846				-52.431	-45	7.431	7.431
	8.997					copoly10ugCC1gold1_10b156067g1R_006.tif		12	107.684	9.78945	1			-22.874	-20.323	2.551	2.551
	6.862					copoly10ugCC1gold1_10b156067g1R_007.tif		9	74.16	9.27	4			-45	-50.667	-5.667	5.667
	9.608							2	8.267	8.267				-50.667	-49.399	1.268	1.268
	7.916							4	25.634	8.54467				-28.46	-35.789	-7.329	7.329
	10.287							9	72.73	9.09125				-92.526	-92.045	0.481	0.481
	12.755					copoly10ugCC1gold1_10b156067g1R_008.tif		8	64.3317	9.19024	5			-30.411	-27.368	3.043	3.043
	12.248							9	69.6183	8.70229				-27.368	-26.565	0.803	0.803
	9.537							4	41.7697	13.9232				50.631	59.036	8.405	8.405
	9.167							7	66.0923	11.0154				-126.741	-127.064	-0.323	0.323
	7.432							5	39.5289	9.88222				72.408	71.98	-0.428	0.428
	12.4					copoly10ugCC1gold1_10b156067g1R_009.tif		11	90.0775	9.00775	2			71.98	59.036	-12.944	12.944
	11.993							2	8.03732	8.03732			copoly1ugCC1gold1_10b156072g5A_011.tif	-29.124	-30.141	-1.017	1.017
	9.399					copoly10ugCC1gold1_10b156067g1R_010.tif		12	89.1366	8.10333	1		copoly1ugCC1gold1_10b156072g5A_012.tif	29.476	28.156	-1.32	1.32
	9.063												copoly1ugCC1gold1_10b156072g5A_014.tif	-97.853	-93.945	3.908	3.908
	9.089					copoly10ugCC1gold1_10b156067g1R_011.tif		10	79.4613	8.82903	2		copoly1ugCC1gold1_10b156072g5A_015.tif	-90.955	-90.988	-0.033	0.033
	7.772							10	78.6204	8.7356				-92.936	-93.398	-0.462	0.462
	6.377					copoly10ugCC1gold1_10b156067g1R_012.tif		15	129.959	9.28279	1		copoly1ugCC1gold1_10b156072g5A_016.tif	-97.595	-99.09	-1.495	1.495
	9.412					copoly1ugCC1gold1_10b156072g5A_003.tif		5	45.833	11.4582	2			-99.09	-96.34	2.75	2.75
copoly10ugCC1gold1_10b156067g1L_006.tif	9.158							8	65.53	9.36143				-101.944	-102.031	-0.087	0.087
	7.586					copoly1ugCC1gold1_10b156072g5A_004.tif		5	45.963	11.4908	8			-102.031	-104.621	-2.59	2.59
	7.895							13	143.352	11.946				-94.122	-92.161	1.961	1.961
	9.401							17	149.29	9.33062				-92.161	-91.071	1.09	1.09
	7.662							4	35.853	11.951				-88.002	-87.709	0.293	0.293
	11.055							5	53.284	13.321			copoly1ugCC1gold1_10b156072g5A_017.tif	-27.646	-37.942	-10.296	10.296
	9.013							5	47.973	11.9932				-37.942	-53.973	-16.031	16.031
	6.459							12	80.349	7.30445			copoly1ugCC1gold1_10b156072g5A_018.tif	-90	-87.436	2.564	2.564
	8.921							8	88.305	12.615				-95.572	-90	5.572	5.572
	6.498					copoly1ugCC1gold1_10b156072g5A_005.tif		6	62.486	12.4972	21		copoly1ugCC1gold1_10b156072g5A_019.tif	-69.362	-66.318	3.044	3.044
	6.222							6	63.304	12.6608				-40.412	-39.84	0.572	0.572
	6.507							3	24.527	12.2635				-39.84	-44.091	-4.251	4.251
	7.761							13	144.645	12.0538				-44.091	-37.349	6.742	6.742
	8.472							2	12.791	12.791				-41.269	-41.186	0.083	0.083
	8.853							6	55.852	11.1704				-41.186	-49.086	-7.9	7.9
	8.532							6	63.107	12.6214				-38.928	-40.601	-1.673	1.673
	6.131							3	22.73	11.365				-40.601	-44.241	-3.64	3.64
	6.756							8	63.934	9.13343				-44.241	-45.39	-1.149	1.149
	11.18							3	21.558	10.779			copoly1ugCC1gold1_10b156072g5A_020.tif	-102.693	-103.885	-1.192	1.192
	10.097							6	30.142	6.0284				-103.885	-104.396	-0.511	0.511
	10.395							3	21.888	10.944			copoly1ugCC1gold1_10b156072g5A_021.tif	-59.381	-59.216	0.165	0.165
	8.452							2	7.913	7.913			copoly1ugCC1gold1_10b156072g5A_022.tif	-51.953	-53.673	-1.72	1.72
	8.912							5	47.222	11.8055				-53.673	-52.595	1.078	1.078
	7.168							12	121.014	11.0013				-51.953	-49.97	1.983	1.983
	9.851							12	115.686	10.5169			copoly1ugCC1gold1_10b156072g5A_023.tif	10.305	18.635	8.33	8.33
	9.642							14	134.732	10.364			copoly1ugCC1gold1_10b156072g5A_024.tif	-38.541	-38.234	0.307	0.307
	8.697							3	17.194	8.597				-42.064	-39.56	2.504	2.504
	11.601							7	46.058	7.67633				-34.346	-36.209	-1.863	1.863
copoly10ugCC1gold1_10b156067g1L_007.tif	9.393							9	75.876	9.4845				-45.215	-46.685	-1.47	1.47
	8.428							4	23.26	7.75333						mean	2.76698
	8.781					copoly1ugCC1gold1_10b156072g5A_007.tif		5	48.362	12.0905	15					stdev	3.08274
	7.633							12	124.523	11.3203						se	0.311404
	7.872							5	41.316	10.329						n	98
	14.439							35	340.738	10.0217						max	16.031
	9.748							3	22.546	11.273						min	0
	10.956							5	38.443	9.61075
	9.65							3	22.677	11.3385
	10.409							2	8.619	8.619
	8.167							6	49.419	9.8838
	7.985							4	31.385	10.4617
	9.041							20	222.232	11.6964
	7.168							6	60.498	12.0996
	8.689							7	72.016	12.0027
copoly10ugCC1gold1_10b156067g1L_008.tif	14.913							24	260.828	11.3403
	9.273							10	118.429	13.1588
	9.669					copoly1ugCC1gold1_10b156072g5A_008.tif		2	7.868	7.868	18
	11.399							7	69.262	11.5437
	9.207							6	60.445	12.089
	8.569							5	46.697	11.6743
	6.809							3	16.335	8.1675
	8.736							4	27.14	9.04667
	11.705							3	19.747	9.8735
	9.726							20	220.643	11.6128
	10.313							15	177.155	12.6539
	8.197							3	23.719	11.8595
	7.857							4	36.699	12.233
	10.098							5	49.305	12.3262
	9.397							5	44.822	11.2055
	8.575							6	46.211	9.2422
	7.622							16	157.531	10.5021
	8.036							8	67.326	9.618
	8.822							7	55.326	9.221
	8.337							6	52.095	10.419
	8.354					copoly1ugCC1gold1_10b156072g5A_010.tif		8	59.949	8.56414	41
	8.881							5	46.145	11.5363
	9.203							5	32.12	8.03
	8.724							2	9.481	9.481
	7.659							7	59.656	9.94267
	7.281							19	200.096	11.1164
	6.824							9	70.607	8.82587
	9.416							4	27.101	9.03367
	9.231							4	25.364	8.45467
	10.574							3	18.56	9.28
	9.044							6	46.34	9.268
	9.075							5	28.262	7.0655
	8.689							11	97.467	9.7467
	8.568							3	20.401	10.2005
	15.236							7	68.722	11.4537
	11.003							5	10.975	2.74375
	11.385							12	131.437	11.9488
	9.726							2	38.983	38.983
	8.923							9	85.485	10.6856
	8.803							4	37.331	12.4437
copoly10ugCC1gold1_10b156067g1L_009.tif	7.586							5	47.828	11.957
	8.313							3	20.105	10.0525
	10.452							8	85.331	12.1901
	7.24							4	34.157	11.3857
	9.195							8	70.751	10.1073
	8.143							4	37.461	12.487
	8.927							7	67.454	11.2423
	7.201							5	49.29	12.3225
	8.347							5	46.6634	11.6658
	7.308							4	35.3683	11.7894
	12.029							2	11.869	11.869
	10.76							12	124.507	11.3188
	10.566							24	249.156	10.8329
	8.562							4	34.0838	11.3613
	10.658							3	17.602	8.801
	6.388							7	70.398	11.733
	8.067							7	61.689	10.2815
	6.941							3	20.412	10.206
	8.686							2	8.029	8.029
	8.341							14	119.614	9.20108
	8.326							18	172.895	10.1703
	7.761						copoly1ugCC1gold1_10b156072g5A_011.tif	14	113.426	8.72508	5
	12.044							7	75.709	12.6182
	7.804							5	58.005	14.5013
	9.086							5	50.6	12.65
	8.012							6	40.499	8.0998
	10.131						copoly1ugCC1gold1_10b156072g5A_012.tif	8	74.858	10.694	6
	9.39							6	56.719	11.3438
	8.825							6	59.477	11.8954
	12.461							14	158.001	12.1539
	9.416							4	31.511	10.5037
	9.566							7	60.015	10.0025
	8.69						copoly1ugCC1gold1_10b156072g5A_014.tif	3	20.848	10.424	4
copoly10ugCC1gold1_10b156067g1L_010.tif	9.437							3	20.732	10.366
	8.958							11	110.338	11.0338
	7.16							20	223.401	11.7579
	8.336						copoly1ugCC1gold1_10b156072g5A_015.tif	5	42.256	10.564	5
	7.895							4	40.856	13.6187
	14.972							9	76.526	9.56575
	15.272							11	110.004	11.0004
copoly10ugCC1gold1_10b156067g1L_012.tif	9.929							21	225.735	11.2868
	9.201						copoly1ugCC1gold1_10b156072g5A_016.tif	5	46.514	11.6285	15
	6.941							4	36.728	12.2427
	10.681							4	31.971	10.657
	9.381							3	17.894	8.947
	11.995							7	56.81	9.46833
	8.031							6	37.43	7.486
	10.43							5	44.226	11.0565
	10.281							4	33.135	11.045
	9.809							8	78.359	11.1941
	8.465							6	37.365	7.473
	11.857							8	75.01	10.7157
	8.685							9	88.387	11.0484
	8.217							9	92.932	11.6165
	10.898							7	60.584	10.0973
	12.185							4	35.409	11.803
	10.943						copoly1ugCC1gold1_10b156072g5A_017.tif	7	68.317	11.3862	5
	12.996							12	138.206	12.5642
	7.794							7	66.623	11.1038
	11.729							5	52.794	13.1985
	10.58							2	9.376	9.376
	11.512						copoly1ugCC1gold1_10b156072g5A_018.tif	6	51.225	10.245	7
	8.203							5	28.873	7.21825
	6.561							2	8.815	8.815
	8.785							5	47.476	11.869
	9.286							4	29.372	9.79067
	8.724							3	23.358	11.679
	8.393							11	84.6	8.46
	8.133						copoly1ugCC1gold1_10b156072g5A_019.tif	6	58.095	11.619	13
	9.417							5	43.523	10.8808
	13.273							16	161.859	10.7906
	7.312							14	149.497	11.4998
	10.028							4	31.873	10.6243
	9.916							4	33.878	11.2927
	8.985							5	45.88	11.47
	8.354							4	30.21	10.07
	6.607							3	14.221	7.1105
	7.391							3	23.206	11.603
	9.263							2	13.316	13.316
	13.612							14	150.062	11.5432
	9.576							7	73.369	12.2282
	9.299						copoly1ugCC1gold1_10b156072g5A_020.tif	18	166.1	9.77059	7
copoly10ugCC1gold1_10b156067g1L_014.tif	8.545							9	80.076	10.0095
	8.054							8	64.619	9.23129
	11.288							16	135.959	9.06393
	5.775							2	11.135	11.135
	9.279							2	10.933	10.933
	8.138							10	91.037	10.1152
	6.979						copoly1ugCC1gold1_10b156072g5A_021.tif	6	51.857	10.3714	3
	9.246							4	40.318	13.4393
	9.879							4	38.527	12.8423
	5.646						copoly1ugCC1gold1_10b156072g5A_022.tif	5	41.465	10.3663	7
	6.086							3	30.071	15.0355
	5.411							7	60.378	10.063
	8.664							4	40.383	13.461
	8.897							8	80.714	11.5306
	10.419							10	82.271	9.14122
	7.992							5	45.461	11.3652
	8.545						copoly1ugCC1gold1_10b156072g5A_023.tif	10	110.063	12.2292	4
	9.002							14	114.191	8.78392
	8.314							2	7.873	7.873
	9.387							7	63.971	10.6618
	10.451						copoly1ugCC1gold1_10b156072g5A_024.tif	4	43.521	14.507	13
	7.772							4	27.541	9.18033
	7.715							11	105.748	10.5748
	10.147							7	59.191	9.86517
	9.297							7	61.415	10.2358
	6.905							9	77.784	9.723
copoly10ugCC1gold1_10b156067g1L_015.tif	10.656							5	41.778	10.4445
	9.542							5	50.786	12.6965
	6.837							7	48.803	8.13383
	5.653							12	130.925	11.9023
	7.067							13	132.957	11.0797
	7.391							7	67.734	11.289
	9.343							3	14.943	7.4715
	6.886						average	7.51095	67.1905	10.4785	6.06667
	10.029						stdev	5.32341	54.626	2.42286	7.11081
	10.105						se	0.321599	3.30007	0.14637	1.06002
	8.077						n	274	274	274	45
	6.482						max	41	370.507	38.983	41
	9.225						min	2	7.868	2.74375	1
	12.084							gold per line	total line length	average gold spacing	lines per image
	8.077
	5.977
	5.048
	8.435
	7.817
	7.409
	9.309
	9.697
	7.091
	7.423
	6.482
	4.927
	9.131
	10.034
	9.663
	7.353
	13.146
	10.165
copoly10ugCC1gold1_10b156067g1L_020.tif	7.535
	10.433
	11.023
	7.611
	9.346
	16.372
	9.37
	13.125
	9.623
	9.092
	6.681
	9.91
	9.929
	7.288
	8.504
	7.832
	10.202
	8.983
	7.646
	8.811
	9.762
	8.897
	9.803
	7.948
	7.024
	8.736
	8.685
	6.61
	7.689
	7.25
copoly10ugCC1gold1_10b156067g1L_021.tif	7.031
	12.539
	9.739
	15.173
	11.37
	6.395
	11.038
	10.009
	8.856
	14.661
	12.894
	10.254
	13.075
	12.611
	9.606
	12.817
	13.198
	11.785
	11.307
	8.612
	9.061
	13.383
copoly10ugCC1gold1_10b156067g1L_023.tif	10.135
	10.192
	7.052
	8.955
	7.79
	10.174
	10.658
	9.542
	11.416
	9.829
copoly10ugCC1gold1_10b156067g1L_024.tif	7.585
	12.864
	9.132
	12.203
	8.399
	9.396
	9.309
	7.652
	9.195
	9.77
	11.076
	10.545
copoly10ugCC1gold1_10b156067g1R_002.tif	6.162
	6.739
	7.43
	5.424
	6.971
	10.071
	6.848
	6.764
	6.304
	8.277
	9.723
	5.483
	8.231
	5.775
	5.252
	10.393
	4.74
	8.91
	6.743
	6.64
	11.091
	9.201
	8.854
	5.78
	9.355
	5.724
	10.157
	11.2
	11.868
	10.343
	10.401
	4.625
	4.825
	10.905
copoly10ugCC1gold1_10b156067g1R_003.tif	11.135
	7.298
	7.694
	6.627
	7.851
	9.092
	8.74
	11.18
	7.683
	12.585
	8.31
	8.398
	10.375
	9.548
	11.212
	10.867
	13.595
	12.768
copoly10ugCC1gold1_10b156067g1R_004.tif	10.776
	9.981
	8.983
	8.818
	13.104
	9.704
	8.241
	9.579
	10.125
	11.868
copoly10ugCC1gold1_10b156067g1R_005.tif	10.353
	10.85
	11.752
	9.588
	13.089
	17.295
	10.289
	12.234
	13.547
	8.356
	9.828
	11.857
	8.766
copoly10ugCC1gold1_10b156067g1R_006.tif	11.55
	11.721
	11.236
	8.67
	9.13
	9.696
	9.303
	10.636
	6.609
	10.423
	11.235
copoly10ugCC1gold1_10b156067g1R_007.tif	6.735
	9.408
	9.642
	10.398
	11.057
	9.606
	7.371
	10.569
	9.481
	8.22
	6.979
	7.57
	9.809
	11.175
	10.401
	10.071
	6.979
	10.375
	8.029
	9.05
copoly10ugCC1gold1_10b156067g1R_008.tif	8.52286
	10.4236
	10.1857
	10.6186
	9.44286
	7.57786
	9.34429
	12.1221
	8.63786
	10.6993
	8.83929
	9.71
	9.02429
	10.5007
	18.2607
	14.2264
	8.33786
	9.09143
	9.22214
	14.8279
	11.8214
	10.7443
	10.2921
	11.2493
	7.51571
	12.6129
	9.36214
copoly10ugCC1gold1_10b156067g1R_009.tif	8.15214
	10.5979
	7.85071
	9.695
	7.77429
	7.83214
	7.69786
	8.52286
	9.74786
	9.04286
	9.58286
copoly10ugCC1gold1_10b156067g1R_010.tif	10.5007
	6.92143
	4.11
	3.70357
	6.02357
	7.45357
	6.82214
	5.2
	9.16286
	7.07929
	10.4357
copoly10ugCC1gold1_10b156067g1R_011.tif	12.2893
	9.26214
	8.33
	7.04
	7.66714
	8.31357
	8.32071
	9.90929
	8.09
	5.97857
	6.57429
	6.39429
	8.65714
	10.9171
	9.34429
	12.3193
	7.58357
	9.74214
copoly10ugCC1gold1_10b156067g1R_012.tif	6.949
	6.482
	6.455
	6.252
	10.799
	10.029
	10.217
	10.515
	14.507
	10.339
	9.977
	9.26
	10.059
	9.935
copoly1ugCC1gold1_10b156072g5A_003.tif	13.42
	11.358
	9.32
	11.757
	10.692
	7.944
	11.026
	9.131
	9.793
	7.535
	7.637
copoly1ugCC1gold1_10b156072g5A_004.tif	12.044
	8.709
	11.857
	12.533
	10.449
	9.31
	14.032
	13.947
	5.354
	10.125
	11.037
	7.895
	5.907
	5.679
	9.119
	6.145
	6.073
	5.261
	8.274
	14.109
	12.301
	9.769
	14.617
	13.969
	12.896
	11.386
	7.808
	9.844
	15.538
	10.375
	11.395
	11.956
	5.644
	7.719
	11.717
	5.883
	15.188
	13.706
	12.034
	12.459
	11.407
	11.882
	12.076
	13.694
	11.882
	13.449
	7.557
	5.411
	7.244
	5.775
	12.145
	9.243
	10.375
	13.676
	6.792
	8.176
	11.166
	11.331
	12.625
	14.813
	9.977
	14.29
	13.555
copoly1ugCC1gold1_10b156072g5A_005.tif	13.528
	9.203
	12.355
	13.164
	12.619
	11.512
	11.624
	14.337
	12.947
	13.947
	13.099
	11.292
	12.444
	16.143
	13.099
	12.985
	12.355
	14.781
	12.951
	8.135
	9.251
	8.094
	9.65
	12.654
	12.615
	11.204
	11.871
	12.09
	9.961
	9.092
	11.438
	11.882
	11.875
	13.169
	13.53
	8.733
	13.64
	9.827
	11.172
	11.748
	7.091
	10.645
	7.803
	6.481
	12.755
	6.981
	7.589
	4.882
	4.852
	5.411
	7.587
	11.62
	9.498
	7.913
	12.806
	10.52
	6.869
	13.496
	13.838
	9.893
	7.683
	8.294
	12.985
	7.367
	10.356
	11.217
	9.77
	12.066
	10.478
	10.76
	7.398
	8.012
	9.131
	11.091
	12.203
	11.315
	12.554
	11.796
	9.002
	7.722
	9.396
	8.054
	13.255
	11.438
	10.147
	8.491
	10.414
	9.865
	11.79
	9.742
	8.432
	6.691
	10.691
	9.273
	6.338
	6.574
	7.278
	7.513
	5.411
	6.404
	7.278
	6.248
	11.421
	11.292
	13.288
	12.369
	7.83
	6.269
	8.467
copoly1ugCC1gold1_10b156072g5A_007.tif	10.593
	13.796
	10.941
	13.305
	12.43
	11.444
	11.525
	7.405
	11.744
	13.538
	7.011
	10.156
	6.495
	10.451
	10.16
	10.636
	11.999
	8.416
	12.067
	12.127
	10.245
	6.409
	12.921
	5.528
	6.299
	12.53
	10.505
	10.037
	9.873
	10.333
	7.352
	5.118
	8.469
	11.057
	6.627
	7.272
	13.196
	10.255
	7.373
	9.053
	11.006
	10.635
	10.616
	12.261
	12.682
	10.933
	11.149
	11.103
	11.204
	13.345
	13.963
	11.553
	9.959
	9.816
	8.958
	9.442
	7.928
	11.787
	9.895
	8.14
	10.401
	11.2
	9.918
	10.812
	7.722
	10.635
	7.913
	8.762
	11.513
	12.915
	9.632
	10.866
	10.81
	11.384
	11.236
	12.57
	12.208
	7.983
	13.819
	15.578
	7.891
	12.94
	14.991
	12.41
	13.922
	12.622
	11.977
	12.582
	12.524
	12.502
	12.683
	11.28
	13.379
	15.141
	12.272
	12.892
	10.742
	10.329
	6.878
	9.865
	8.359
	10.26
	9.918
	7.654
	10.235
	11.808
	13.126
	11.108
	13.64
	12.841
	11.365
	11.106
	9.812
	11.589
	12.144
	15.083
	12.513
	14.395
	10.377
	11.081
	11.272
	10.239
	10.451
	9.714
	12.974
	13.164
	12.863
	11.917
	11.758
	11.501
	11.715
copoly1ugCC1gold1_10b156072g5A_008.tif	7.868
	12.117
	14.641
	11.885
	10.459
	12.048
	6.561
	11.622
	11.225
	12.037
	11.073
	12.4
	11.204
	11.358
	10.987
	12.021
	7.471
	8.568
	10.872
	6.149
	10.159
	8.664
	11.796
	10.821
	10.045
	9.415
	8.946
	11.512
	6.382
	13.559
	10.789
	12.369
	12.72
	14.781
	12.565
	12.834
	7.424
	10.43
	11.426
	14.206
	12.653
	14.998
	11.496
	12.338
	13.585
	10.852
	13.24
	10.125
	13.209
	14.972
	11.995
	10.88
	13.24
	13.571
	13.114
	11.945
	12.501
	10.084
	11.796
	12.776
	11.121
	12.698
	10.966
	12.467
	11.453
	5.756
	11.365
	10.943
	5.047
	10.871
	7.916
	11.033
	7.572
	7.16
	11.387
	7.055
	7.845
	9.423
	11.871
	11.97
	7.52
	9.11
	8.383
	9.865
	9.831
	9.423
	11.241
	12.214
	10.801
	12.311
	10.644
	10.898
	9.131
	9.831
	9.977
	6.291
	7.201
	6.781
	12.703
	5.437
	8.661
	9.929
	8.106
	4.624
	11.759
	10.634
	10.799
	9.408
	9.379
	10.071
copoly1ugCC1gold1_10b156072g5A_010.tif	7.92
	8.317
	7.353
	7.719
	10.829
	6.857
	10.095
	7.659
	12.212
	13.038
	12.044
	9.481
	6.961
	11.076
	9.301
	11.419
	8.542
	12.477
	8.542
	10.75
	7.715
	6.425
	6.275
	11.39
	7.989
	11.349
	8.683
	12.362
	8.542
	11.165
	7.412
	10.988
	7.601
	7.943
	11.639
	9.057
	11.663
	12.532
	7.87
	4.839
	7.461
	4.863
	11.433
	9.657
	14.042
	12.435
	11.292
	15.222
	10.174
	12.513
	10.419
	10.287
	12.288
	9.224
	8.174
	10.951
	9.767
	7.867
	9.806
	12.546
	9.465
	8.831
	6.202
	9.391
	10.938
	11.53
	11.465
	8.672
	11.204
	11.29
	6.348
	10.917
	7.923
	10.085
	7.722
	9.959
	8.453
	9.278
	11.584
	4.724
	4.482
	7.225
	7.186
	9.873
	9.371
	12.305
	10.635
	10.945
	9.611
	10.404
	10.356
	8.585
	4.698
	7.371
	7.077
	9.481
	9.025
	7.051
	11.122
	13.528
	10.127
	11.152
	12.288
	9.131
	10.79
	14.465
	11.512
	14.227
	13.316
	7.559
	13.122
	12.503
	13.099
	15.271
	6.446
	10.852
	10.353
	12.868
	8.545
	6.824
	12.851
	7.22
	11.185
	10.208
	10.629
	12.382
	11.973
	9.356
	11.164
	11.508
	10.8113
	6.4662
	7.37324
	7.93521
	10.6944
	5.36761
	8.76338
	6.37535
	8.74296
	9.5669
	8.59085
	7.25563
	7.7169
	11.6268
	7.69577
	7.93873
	8.43873
	9.74718
	11.1141
	12.3239
	12.8282
	11.1817
	14.0845
	10.4838
	8.09296
	10.1563
	12.7028
	10.5634
	12.1599
	12.6641
	10.943
	12.5007
	9.05563
	9.91831
	11.5296
	11.5866
	14.6014
	10.712
	13.8761
	9.46268
	7.91972
	10.7782
	12.2092
	11.7683
	11.9951
	11.8176
	9.38944
	7.3507
	8.95775
	5.66408
	11.9028
	7.58662
	7.3338
	12.1845
	11.4789
	11.2415
	11.15
	12.0246
	13.6965
	7.71549
	4.95211
	9.83732
	9.69718
	8.2993
	5.829
	12.319
	8.908
	6.391
	7.058
	7.058
	11.532
	12.897
	11.905
	5.577
	9.186
	7.106
	9.642
	6.46
	11.035
	11.283
	9.065
	9.281
	11.956
	8.393
	8.771
	9.91
	10.062
	9.286
	7.25
	11.233
	10.375
	11.551
	9.799
	9.514
	8.284
	6.599
	8.878
	9.663
	6.386
	11.683
	11.447
	7.509
	12.076
	12.817
	12.176
	7.803
	6.833
	10.92
	8.113
	8.908
	10.69
	8.578
	10.789
	9.711
	6.666
	6.142
copoly1ugCC1gold1_10b156072g5A_011.tif	7.021
	9.135
	4.304
	8.241
	8.301
	8.092
	7.371
	12.765
	9.725
	7.391
	7.259
	9.918
	12.813
	15.6
	12.992
	14.69
	10.428
	6.683
	6.889
	9.679
	7.616
	18.906
	14.367
	12.586
	11.974
	12.162
	12.207
	12.1
	13.93
	7.981
	10.105
	7.546
	6.719
	9.291
copoly1ugCC1gold1_10b156072g5A_012.tif	8.596
	10.678
	10.341
	14.11
	12.295
	10.972
	4.982
	12.65
	15.17
	9.344
	8.415
	12.179
	10.045
	10.512
	10.47
	12.594
	16.375
	10.764
	8.875
	17.046
	9.606
	6.386
	6.582
	7.352
	7.068
	9.579
	10.239
	9.346
	14.04
	11.453
	9.452
	10.341
	11.334
	11.945
	10.484
	12.903
	11.608
	10.573
	9.608
	11.445
	11.026
copoly1ugCC1gold1_10b156072g5A_014.tif	10.657
	10.325
	9.861
	10.279
	8.48
	10.951
	8.994
	11.843
	7.589
	10.791
	12.681
	14.454
	11.29
	11.093
	6.665
	9.522
	7.403
	11.28
	11.465
	13.949
	12.385
	11.28
	11.465
	11.445
	12.511
	13.071
	12.153
	14.651
	14.278
	13.399
	13.385
	10.06
	8.453
copoly1ugCC1gold1_10b156072g5A_015.tif	7.206
	9.994
	7.769
	11.524
	11.29
	13.991
	12.613
	11.156
	7.995
	11.524
	9.057
	11.901
	7.323
	11.458
	11.981
	14.226
	11.766
	10.335
	11.387
	10.862
	11.273
	11.629
	13.164
	11.986
	14.571
	13.979
	12.703
	13.148
	10.452
	7.747
	7.184
	11.972
	10.329
	6.121
	7.754
	7.323
	10.569
	11.15
	11.857
	13.75
	7.398
	9.636
	9.156
	16.197
	11.033
	11.524
copoly1ugCC1gold1_10b156072g5A_016.tif	11.752
	11.81
	10.111
	12.029
	14.26
	11.445
	11.758
	9.959
	11.122
	10.192
	7.747
	10.131
	10.709
	11.487
	9.519
	7.281
	5.887
	12.677
	5.127
	5.249
	8.402
	6.015
	11.603
	10.499
	10.498
	11.752
	11.423
	9.726
	10.995
	10.592
	10.452
	12.696
	11.4
	11.29
	7.702
	10.85
	10.605
	11.407
	7.772
	6.104
	6.121
	6.472
	11.038
	12.212
	11.981
	8.337
	8.958
	10.564
	12.207
	8.581
	8.81
	12.325
	11.153
	11.033
	12.678
	12
	7.281
	10.938
	10.697
	13.75
	11.151
	8.927
	9.167
	10.214
	10.244
	8.853
	9.195
	12.325
	9.432
	15.025
	12.468
	5.869
	7.57
	10.563
	8.452
	11.752
	12.227
	10.733
copoly1ugCC1gold1_10b156072g5A_017.tif	8.746
	11.882
	7.499
	15.05
	11.662
	12.538
	19.92
	11.329
	12.72
	12.949
	12.241
	8.231
	10.333
	11.384
	11.726
	13.584
	12.985
	11.624
	12.073
	14.75
	11.202
	9.605
	8.261
	9.222
	10.773
	22.161
	7.83
	11.676
	8.405
copoly1ugCC1gold1_10b156072g5A_018.tif	8.849
	7.943
	9.254
	11.221
	11.469
	7.297
	6.698
	7.664
	6.46
	8.724
	9.979
	10.569
	16.269
	10.331
	8.806
	10.862
	9.566
	11.288
	12.858
	9.11
	9.765
	10.796
	11.984
	7.665
	3.6
	5.943
	5.273
	9.495
	8.061
copoly1ugCC1gold1_10b156072g5A_019.tif	14.363
	10.249
	11.653
	10.192
	10.343
	13.824
	8.241
	11.486
	10.07
	11.378
	5.518
	6.042
	7.424
	10.084
	10.752
	11.298
	9.368
	7.387
	12.594
	11.586
	9.828
	11.409
	11.56
	8.616
	15.071
	14.041
	13.032
	10.141
	11.458
	8.709
	12.808
	9.087
	12.145
	7.723
	11.288
	12.4
	12.731
	11.952
	9.795
	11.603
	11.287
	12.489
	12.52
	8.146
	11
	11.041
	7.097
	8.474
	11.365
	10.377
	9.203
	9.474
	8.48
	6.222
	10.009
	12.582
	10.137
	14.006
	11.483
	16.944
	11.132
	12.45
	11.786
	8.199
	10.49
	9.679
	14.188
	11.638
	12.808
	11.152
	10.75
	14.463
	9.907
	13.287
	12.025
	14.442
copoly1ugCC1gold1_10b156072g5A_020.tif	9.708
	10.152
	9.147
	10.592
	9.968
	11.56
	8.569
	8.011
	10.542
	9.944
	10.936
	10.936
	7.24
	5.712
	10.335
	11.464
	8.567
	10.681
	8.886
	8.597
	8.227
	16.059
	7.402
	9.994
	10.174
	12.247
	8.034
	9.821
	11.303
	10.562
	5.64
	9.461
	8.241
	7.944
	9.537
	9.738
	9.738
	8.977
	10.428
	9.451
	9.948
	9.254
	7.577
	6.094
	8.797
	11.135
	10.933
	11.059
	9.651
	8.882
	9.437
	10.293
	8.841
	10.411
	8.129
	10.207
copoly1ugCC1gold1_10b156072g5A_021.tif	12.064
	12.325
	7.031
	9.742
	9.502
	11.19
	12.468
	12.911
	12.218
	13.064
	13.849
copoly1ugCC1gold1_10b156072g5A_022.tif	10.563
	9.077
	7.301
	11.244
	15.366
	12.888
	10.39
	10.988
	8.854
	10.125
	8.174
	10.556
	16.699
	12.209
	10.847
	7.311
	13.947
	12.117
	10.635
	11.207
	12.389
	12.048
	8.596
	5.819
	5.847
	10.192
	12.776
	12.711
	8.173
	13.358
	10.871
	14.118
	7.564
	11.529
copoly1ugCC1gold1_10b156072g5A_023.tif	13.177
	12.653
	11.541
	17.268
	11.817
	8.116
	11.214
	11.19
	11.973
	7.123
	6.058
	9.514
	5.483
	8.771
	7.619
	9.579
	11.273
	9.514
	10.938
	10.357
	8.116
	6.111
copoly1ugCC1gold1_10b156072g5A_024.tif	12.503
	14.463
	16.155
	7.643
	11.08
	7.981
	12.355
	8.189
	9.977
	7.974
	11.307
	9.679
	7.845
	8.176
	12.731
	9.442
	9.387
	9.485
	9.474
	12.288
	7.155
	8.467
	11.152
	12.355
	10.06
	10.695
	15.723
	14.019
	8.598
	6.796
	8.231
	8.819
	6.304
	6.727
	9.243
	9.987
	14.903
	10.778
	13.466
	12.2
	10.22
	11.136
	11.411
	10.706
	13.625
	6.493
	11.974
	10.091
	12.325
	12.698
	13.28
	15.337
	8.469
	9.376
	11.961
	8.48
	11.843
	11.329
	12.203
	9.713
	15.566
	19.003
	6.74
	7.723
mean	10.0291
stdev	2.37501
se	0.0562142
n	1785
max	22.161
min	3.6

## Sheet: Figure 2
Source data Figure 2
b
"bundled" MTs are two (or more) MTs that are in close association (<5nm) in parallel for >200nm
	no protein								1.7 uM							3.4 uM							5.1uM
image	# MTs not bundled	# MTs in bundles	# MT bundles	% MTs bundled	degree of bundling (MTs/bundle)			image	# MTs not bundled	# MTs in bundles	# MT bundles	% MTs bundled	degree of bundling (MTs/bundle)		image	# MTs not bundled	# MTs in bundles	# MT bundles	% MTs bundled	degree of bundling (MTs/bundle)		image	# MTs not bundled	# MTs in bundles	# MT bundles	% MTs bundled	degree of bundling (MTs/bundle)
copoly0uLCC1nogoldb156066g1A_006	11	7	3	38.8889	2.33333			copoly2uLCC1nogoldb156066g1E_006	7	12	5	63.1579	2.4		copoly4uLCC1nogoldb156066g1I_006	5	9	2	64.2857	4.5		copoly6uLCC1nogoldb156066g2D_006	3	22	3	88	7.33333
copoly0uLCC1nogoldb156066g1A_007	17	12	5	41.3793	2.4			copoly2uLCC1nogoldb156066g1E_007	3	4	1	57.1429	4		copoly4uLCC1nogoldb156066g1I_007	10	15	6	60	2.5		copoly6uLCC1nogoldb156066g2D_007	4	21	4	84	5.25
copoly0uLCC1nogoldb156066g1A_008	8	5	2	38.4615	2.5			copoly2uLCC1nogoldb156066g1E_008	6	3	1	33.3333	3		copoly4uLCC1nogoldb156066g1I_008	11	19	6	63.3333	3.16667		copoly6uLCC1nogoldb156066g2D_008	5	24	3	82.7586	8
copoly0uLCC1nogoldb156066g1A_009	16	8	3	33.3333	2.66667			copoly2uLCC1nogoldb156066g1E_009	1	3	1	75	3		copoly4uLCC1nogoldb156066g1I_009	8	38	10	82.6087	3.8		copoly6uLCC1nogoldb156066g2D_009	7	14	3	66.6667	4.66667
copoly0uLCC1nogoldb156066g1A_010	26	13	4	33.3333	3.25			copoly2uLCC1nogoldb156066g1E_010	5	5	2	50	2.5		copoly4uLCC1nogoldb156066g1I_010	4	21	6	84	3.5		copoly6uLCC1nogoldb156066g2D_010	5	38	6	88.3721	6.33333
copoly0uLCC1nogoldb156066g5C_002	3	0	0	0	0			copoly2uLCC1nogoldb156066g6D_001	16	10	4	38.4615	2.5		copoly4uLCC1nogoldb156066g7E_002	10	22	9	68.75	2.44444		copoly6uLCC1nogoldb156066g8H_001	8	10	4	55.5556	2.5
copoly0uLCC1nogoldb156066g5C_003	2	0	0	0	0			copoly2uLCC1nogoldb156066g6D_002	11	11	4	50	2.75		copoly4uLCC1nogoldb156066g7E_003	8	15	6	65.2174	2.5		copoly6uLCC1nogoldb156066g8H_002	7	20	6	74.0741	3.33333
copoly0uLCC1nogoldb156066g5C_004	2	0	0	0	0			copoly2uLCC1nogoldb156066g6D_003	15	7	3	31.8182	2.33333		copoly4uLCC1nogoldb156066g7E_004	8	11	4	57.8947	2.75		copoly6uLCC1nogoldb156066g8H_003	13	14	5	51.8519	2.8
copoly0uLCC1nogoldb156066g5C_005	1	0	0	0	0			copoly2uLCC1nogoldb156066g6D_004	15	14	5	48.2759	2.8		copoly4uLCC1nogoldb156066g7E_005	9	4	2	30.7692	2		copoly6uLCC1nogoldb156066g8H_004	11	11	5	50	2.2
copoly0uLCC1nogoldb156066g5C_006	34	20	7	37.037	2.85714			copoly2uLCC1nogoldb156066g6D_006	14	4	2	22.2222	2		copoly4uLCC1nogoldb156066g7E_006	10	11	4	52.381	2.75		copoly6uLCC1nogoldb156066g8H_005	3	2	1	40	2
copoly0uLCC1nogoldb156066g5C_007	7	3	1	30	3			copoly2uLCC1nogoldb156066g6D_007	17	4	1	19.0476	4		copoly4uLCC1nogoldb156066g7E_007	10	9	4	47.3684	2.25		copoly6uLCC1nogoldb156066g8H_006	10	18	8	64.2857	2.25
copoly0uLCC1nogoldb156066g5C_008	8	2	1	20	2			copoly2uLCC1nogoldb156066g6D_008	4	10	2	71.4286	5		copoly4uLCC1nogoldb156066g7E_008	15	4	2	21.0526	2		copoly6uLCC1nogoldb156066g8H_007	4	13	5	76.4706	2.6
copoly0uLCC1nogoldb156066g5C_009	6	2	1	25	2			copoly2uLCC1nogoldb156066g6D_009	5	5	2	50	2.5		copoly4uLCC1nogoldb156066g7E_009	17	21	8	55.2632	2.625		copoly6uLCC1nogoldb156066g8H_008	6	8	4	57.1429	2
copoly0uLCC1nogoldb156066g5C_010	6	2	1	25	2			copoly2uLCC1nogoldb156066g6D_010	7	8	2	53.3333	4		copoly4uLCC1nogoldb156066g7E_010	9	18	6	66.6667	3		copoly6uLCC1nogoldb156066g8H_009	8	2	1	20	2
copoly0uLCC1nogoldb156066g5C_011	6	0	0	0	0										copoly4uLCC1nogoldb156066g7E_011	12	10	4	45.4545	2.5		copoly6uLCC1nogoldb156066g8H_010	9	12	4	57.1429	3
copoly0uLCC1nogoldb156066g3P_002	17	8	4	32	2			copoly2uLCC1nogoldb156066g4Q_002	5	3	1	37.5	3		copoly4uLCC1nogoldb156066g6K_002	12	23	7	65.7143	3.28571		copoly6uLCC1nogoldb156066g7L_002	8	38	8	82.6087	4.75
copoly0uLCC1nogoldb156066g3P_006	6	2	1	25	2			copoly2uLCC1nogoldb156066g4Q_003	3	2	1	40	2		copoly4uLCC1nogoldb156066g6K_004	8	10	4	55.5556	2.5		copoly6uLCC1nogoldb156066g7L_003	10	21	5	67.7419	4.2
copoly0uLCC1nogoldb156066g3P_007	7	3	1	30	3			copoly2uLCC1nogoldb156066g4Q_006	4	8	4	66.6667	2		copoly4uLCC1nogoldb156066g6K_007	13	39	14	75	2.78571		copoly6uLCC1nogoldb156066g7L_007	12	18	6	60	3
copoly0uLCC1nogoldb156066g3P_011	7	2	1	22.2222	2			copoly2uLCC1nogoldb156066g4Q_010	4	3	1	42.8571	3									copoly6uLCC1nogoldb156066g7L_008	14	19	5	57.5758	3.8
copoly0uLCC1b156067g2B_002	3	0	0	0	0			copoly1ugCC1b156067g2F_002	12	6	3	33.3333	2		copoly2ugCC1b156067g2J_002.tif	1	3	1	75	3
copoly0uLCC1b156067g2B_004	7	2	1	22.2222	2			copoly1ugCC1b156067g2F_003.tif	8	14	6	63.6364	2.33333		copoly2ugCC1b156067g2J_005.tif	3	2	1	40	2
copoly0uLCC1b156067g2B_007	7	0	0	0	0			copoly1ugCC1b156067g2F_006.tif	10	23	8	69.697	2.875		copoly2ugCC1b156067g2J_007.tif	3	7	3	70	2.33333
copoly0uLCC1b156067g2B_010	5	3	1	37.5	3			copoly1ugCC1b156067g2F_007.tif	9	13	5	59.0909	2.6		copoly2ugCC1b156067g2J_009.tif	1	4	1	80	4
								copoly1ugCC1b156067g2F_008.tif	10	14	6	58.3333	2.33333		copoly2ugCC1b156067g2J_012.tif	2	1	2	33.3333	0.5
								copoly1ugCC1b156067g2F_011.tif	7	2	1	22.2222	2		copoly2ugCC1b156067g2J_015.tif	1	4	1	80	4
								copoly1ugCC1b156067g2F_012.tif	9	2	1	18.1818	2		copoly2ugCC1b156067g2J_018.tif	7	0	0	0	0
															copoly2ugCC1b156067g2J_021.tif	3	2	1	40	2
															copoly2ugCC1b156067g2J_024.tif	3	2	1	40	2
			mean	21.3643	1.69596							46.9896	2.757						56.2833	2.61818						64.4341	3.79035
			N	23	23							25	25						27	27						19	19
			stdev	15.5107	1.20862							17.0047	0.770423						20.2226	0.964571						17.6714	1.83737
			SEM	3.23421	0.252014							3.40094	0.154085						3.89184	0.185632						4.05409	0.421522
e
Lifetime of particles
Single MTs					Bundled MTs
index	length [px]	duration [sec]	random		index	length [px]	duration [sec]	random		Statistics
1	106.463	10.6463	1.184		1	109.621	10.9621	2.036			Single MTs	Bundled MTs
2	144.04	14.404	1.144		2	173.944	17.3944	1.934		Mean	10.8074	18.6954
3	123.719	12.3719	0.96		3	319.69	31.969	1.854		SD	5.20519	9.15989
4	202.799	20.2799	0.976		4	133.667	13.3667	2.078		SEM	0.671988	1.50588
5	104.549	10.4549	1.118		5	135.789	13.5789	1.822		N	60	37
6	100.891	10.0891	0.854		6	238.803	23.8803	1.876					extremely statistically significant.
7	58.969	5.8969	0.936		7	244.769	24.4769	2.12		p-value <	0.001	t = 4.7741
8	85.912	8.5912	0.828		8	262.094	26.2094	2.07				df = 50
9	89.077	8.9077	0.81		9	95.956	9.5956	1.932
10	72.822	7.2822	0.94		10	107.76	10.776	1.898
11	38.025	3.8025	1.086		11	72.861	7.2861	2.142
12	108.134	10.8134	0.898		12	313.487	31.3487	1.98
13	195.506	19.5506	0.872		13	310.948	31.0948	2.07
14	119.52	11.952	0.934		14	128.075	12.8075	1.848
15	169.677	16.9677	1.106		15	110.163	11.0163	2.01
16	267.55	26.755	1.036		16	154.327	15.4327	2.112
17	75.897	7.5897	1.018		17	139.322	13.9322	2.022
18	56.751	5.6751	1.166		18	191.875	19.1875	1.88
19	127.124	12.7124	1.024		19	213.891	21.3891	1.808
20	99.142	9.9142	0.812		20	237.927	23.7927	2.184
21	126.188	12.6188	1.186		21	239.106	23.9106	1.874
22	133.912	13.3912	1.072		22	308.388	30.8388	2.198
23	316.267	31.6267	0.978		23	235.987	23.5987	2.034
24	49.899	4.9899	1.144		24	115.447	11.5447	1.912
25	68.722	6.8722	1.136		25	62.134	6.2134	1.978
26	76.008	7.6008	0.968		26	471.241	47.1241	2.046
27	160.324	16.0324	1.098		27	209.86	20.986	1.884
28	66.698	6.6698	0.854		28	71.217	7.1217	2.052
29	132.624	13.2624	0.806		29	200.689	20.0689	1.906
30	96.645	9.6645	0.874		30	77.453	7.7453	2.132
31	111.365	11.1365	1.148		31	326.045	32.6045	2.104
32	139.326	13.9326	0.938		32	108.254	10.8254	1.984
33	127.13	12.713	1.132		33	147.393	14.7393	2.04
34	107.397	10.7397	1.034		34	179.627	17.9627	2.014
35	38.471	3.8471	1.068		35	158.737	15.8737	1.918
36	77.893	7.7893	1.178		36	221.396	22.1396	2.104
37	82.86	8.286	0.982		37	89.344	8.9344	2.182
38	64.27	6.427	1.196
39	92.67	9.267	0.932
40	107.084	10.7084	0.962
41	125.65	12.565	1.114
42	115.018	11.5018	1.118
43	85.143	8.5143	0.816
44	114.3	11.43	0.972
45	132.505	13.2505	1.18
46	74.99	7.499	1.15
47	202.513	20.2513	0.88
48	105.177	10.5177	1.01
49	37.983	3.7983	1.034
50	51.174	5.1174	1.122
51	95.757	9.5757	0.996
52	62.983	6.2983	1.142
53	69.145	6.9145	1.13
54	128.19	12.819	1.088
55	122.44	12.244	0.914
56	150.279	15.0279	0.82
57	95.685	9.5685	1.076
58	94.415	9.4415	0.944
59	62.779	6.2779	1.162
60	35.975	3.5975	0.994

## Sheet: Figure 3
Source data Figure 3
b	b	c	c	c	c	d	d	d
nm	[Θ]MRW	S20,w	c(s) 15 uM	c(s) 30 uM	c (s) 60 uM	Residue	AA-type	Propensity Score
186	-350.378	0.502513	0.00103742	3.93641e-09	3.75383e-10	1	M	NA
187	-423.234	0.552764	0.000722589	2.81624e-09	1.61246e-10	2	H	-0.12
188	-467.538	0.603015	0.000594183	3.75957e-09	1.20664e-12	3	A	-0.14
189	-1000.03	0.653266	0.00058524	8.94334e-09	2.59572e-10	4	K	-0.095
190	-924.891	0.703518	0.000693297	3.53201e-08	9.20601e-10	5	T	-0.064
191	-1339.73	0.753769	0.000981268	2.10242e-07	5.87319e-09	6	D	-0.014
192	-1624.42	0.80402	0.00163255	1.68385e-06	5.96049e-08	7	S	0.03
193	-2003.19	0.854271	0.0031016	1.60305e-05	8.32582e-07	8	E	0.063
194	-2428.02	0.904523	0.00648582	0.000159979	1.36501e-05	9	V	0.05
195	-2953.76	0.954774	0.014328	0.00147787	0.000224725	10	T	0.05
196	-3171.68	1.00503	0.0320157	0.0113476	0.00317571	11	S	0.055
197	-3390.59	1.05528	0.0693767	0.0658661	0.0335922	12	L	0.033
198	-3577.98	1.10553	0.139457	0.2678	0.236515	13	A	-0.009
199	-3549.2	1.15578	0.250717	0.726702	1.01838	14	A	0.003
200	-3744.5	1.20603	0.390384	1.27766	2.53403	15	S	-0.005
201	-3712.03	1.25628	0.514194	1.45483	3.5642	16	S	-0.014
202	-3591.76	1.30653	0.565021	1.09261	2.85703	17	P	-0.05
203	-3414.67	1.35678	0.515242	0.562275	1.35772	18	A	0.011
204	-3168.63	1.40704	0.39082	0.209	0.408212	19	R	-0.021
205	-2983.25	1.45729	0.249471	0.0598986	0.0842163	20	S	-0.021
206	-2687.87	1.50754	0.13627	0.0141924	0.0131652	21	P	-0.024
207	-2444.92	1.55779	0.0652651	0.00299503	0.00173186	22	R	-0.005
208	-2319.94	1.60804	0.0281398	0.000607168	0.000211795	23	R	-0.051
209	-2006.8	1.65829	0.0112218	0.000130346	2.69533e-05	24	P	-0.093
210	-1818.19	1.70854	0.00427731	2.93841e-05	3.96008e-06	25	V	-0.111
211	-1710.29	1.75879	0.00160083	7.46475e-06	6.82257e-07	26	Y	-0.168
212	-1526.85	1.80905	0.000604122	2.25703e-06	1.49214e-07	27	Y	-0.158
213	-1326.35	1.8593	0.00023754	8.2365e-07	4.36483e-08	28	V	-0.111
214	-1296.8	1.90955	9.75943e-05	3.69839e-07	1.77249e-08	29	Q	-0.057
215	-1139.84	1.9598	4.29168e-05	2.06008e-07	9.74089e-09	30	S	-0.028
216	-1048.13	2.01005	2.04476e-05	1.39941e-07	7.41093e-09	31	P	0.007
217	-993.639	2.0603	1.06278e-05	1.15218e-07	7.47565e-09	32	S	0.018
218	-928.134	2.11055	6.06376e-06	1.14429e-07	9.86149e-09	33	R	-0.007
219	-889.929	2.1608	3.79796e-06	1.3246e-07	1.62674e-08	34	D	0.009
220	-798.582	2.21105	2.61815e-06	1.76783e-07	3.29325e-08	35	S	0.009
221	-751.243	2.26131	1.97545e-06	2.61872e-07	7.65655e-08	36	H	0.003
222	-643.366	2.31156	1.61965e-06	4.26094e-07	1.97198e-07	37	D	0.015
223	-619.908	2.36181	1.43823e-06	7.4038e-07	5.45267e-07	38	G	0.004
224	-562.812	2.41206	1.37128e-06	1.35e-06	1.57083e-06	39	E	-0.025
225	-541.96	2.46231	1.39815e-06	2.53288e-06	4.52831e-06	40	K	-0.03
226	-467.352	2.51256	1.50759e-06	4.81024e-06	1.28514e-05	41	T	-0.039
227	-393.292	2.56281	1.71004e-06	9.09086e-06	3.47103e-05	42	A	-0.079
228	-373.343	2.61307	2.02222e-06	1.70444e-05	8.82456e-05	43	T	-0.069
229	-298.152	2.66332	2.47578e-06	3.08082e-05	0.00020995	44	S	-0.06
230	-219.27	2.71357	3.1265e-06	5.47457e-05	0.000453959	45	F	-0.111
231	-197.897	2.76382	4.02996e-06	9.26867e-05	0.000907889	46	H	NA
232	-141.214	2.81407	5.29589e-06	0.00015032	0.00165916	47	S	-0.061
233	-90.734	2.86432	7.03545e-06	0.000233342	0.00273971	48	T	-0.064
234	-31.4895	2.91457	9.41343e-06	0.00034443	0.00416759	49	P	-0.113
235	74.6109	2.96482	1.26488e-05	0.00048322	0.00578935	50	V	-0.07
236	75.4995	3.01507	1.69854e-05	0.00064549	0.00743314	51	L	-0.082
237	148.711	3.06533	2.27055e-05	0.000818505	0.00881296	52	S	-0.077
238	230.974	3.11558	3.02374e-05	0.000988058	0.00972067	53	P	-0.08
239	287.953	3.16583	3.98853e-05	0.00114111	0.0102145	54	M	0.021
240	349.096	3.21608	5.21333e-05	0.0012617	0.0100044	55	G	0.01
241	381.857	3.26633	6.7338e-05	0.00133407	0.00937521	56	S	0.022
242	414.918	3.31658	8.58442e-05	0.00135902	0.00846547	57	P	NA
243	453.98	3.36683	0.000108054	0.00133321	0.00739693	58	P	0.035
244	494.451	3.41709	0.000134229	0.00127147	0.00628916	59	H	-0.021
245	497.347	3.46734	0.000164038	0.00117558	0.00525579	60	S	NA
246	528.261	3.51759	0.000197626	0.00105733	0.0043459	61	H	NA
247	546.683					62	S	NA
248	536.866					63	S	0.038
249	561.458					64	M	0.038
250	483.846					65	G	0.038
251	529.02					66	R	NA
252	532.398					67	H	NA
253	520.492					68	S	0.062
254	537.203					69	R	0.049
255	540.252					70	E	0.049
256	531.941					71	S	0.043
257	549.865					72	S	NA
258	546.393					73	S	NA
259	590.407					74	S	NA
260	557.388					75	R	0.108
						76	F	0.092
						77	S	0.068
						78	G	-0.01
						79	S	-0.013
						80	L	-0.045
						81	K	-0.033
						82	P	0
						83	G	0.014
						84	S	-0.012
						85	R	-0.079
						86	K	-0.071
						87	V	-0.121
						88	N	-0.073
						89	P	-0.083
						90	N	0.05
						91	D	0.059
						92	G	0.08
						93	S	0.051
						94	K	0.075
						95	R	0.038
						96	K	-0.015
						97	G	-0.006
						98	H	0.027
						99	G	0.04
						100	G	0.029
						101	E	0.052
						102	K	0.063
						103	Q	0.013
						104	W	-0.03
						105	K	-0.019
						106	E	-0.031
						107	C	NA
						108	A	-0.084
						109	V	-0.067
						110	I	-0.085
						111	E	-0.106
						112	E	-0.083
						113	E	-0.068
						114	G	-0.108
						115	L	-0.119
						116	L	-0.197
						117	D	-0.289
						118	D	-0.355
						119	G	-0.394
						120	D	NA

## Sheet: Figure 4
Source data Figure 4
		c	d					e				f
Residue	AA-type	CC1∆C223 intensity ratio	CC1∆C223 hydrophobicity			Residue	AA-type	Tau(201-320) hydrophobicity		Residue	AA-type	CC1∆C223-YYAA intensity ratio
1	M	0.206689	NA			201	G	NA		1	M	0.345695
2	H	NA	NA			202	S	NA		2	H	NA
3	A	0.170265	NA			203	P	NA		3	A	0.319474
4	K	0.240206	-1.2			204	G	-0.843		4	K	0.236247
5	T	0.229149	-1.971			205	T	-0.9		5	T	0.385425
6	D	0.258031	-0.914			206	P	-1.429		6	D	0.394365
7	S	0.2924	-1.271			207	G	-1.314		7	S	0.411875
8	E	0.265205	-0.829			208	S	-1.9		8	E	0.365881
9	V	0.151843	-0.186			209	R	-1.9		9	V	0.321186
10	T	0.137827	0.571			210	S	-1.9		10	T	0.292017
11	S	0.12896	0.943			211	R	-1.957		11	S	0.278053
12	L	0.123452	1.329			212	T	-1.3		12	L	0.237647
13	A	0.133398	0.614			213	P	-0.886		13	A	0.288057
14	A	0.142881	0.486			214	S	-0.871		14	A	0.33735
15	S	0.160009	0.857			215	L	-0.457		15	S	0.321357
16	S	0.114679	-0.329			216	P	-0.586		16	S	0.343574
17	P	NA	-0.7			217	T	-0.457		17	P	NA
18	A	0.0919644	-1.186			218	P	-0.986		18	A	0.295643
19	R	0.0919281	-1.714			219	P	-2.029		19	R	0.293898
20	S	0.0887898	-2.243			220	T	-2.029		20	S	0.140704
21	P	NA	-2.243			221	R	-2.486		21	P	NA
22	R	0.129928	-1.9			222	E	-2.814		22	R	0.254461
23	R	0.0294776	-1.443			223	P	-1.986		23	R	0.170655
24	P	NA	-1.514			224	K	-1.629		24	P	NA
25	V	NA	-0.686			225	K	-0.386		25	V	0.209019
26	Y	0.0111154	-0.543			226	V	0.714		26	A	0.17529
27	Y	0.00753346	-0.014			227	A	0.3		27	A	0.225792
28	V	0.0332582	-0.014			228	V	0.757		28	V	0.219375
29	Q	0.00806463	-0.729			229	V	1.086		29	Q	0.220431
30	S	0.0162677	-1.186			230	R	0.257		30	S	0.265232
31	P	NA	-1.5			231	T	-0.557		31	P	NA
32	S	0.089311	-2.214			232	P	-1.271		32	S	0.300228
33	R	0.161125	-2.171			233	P	-2.1		33	R	0.29577
34	D	NA	-2.557			234	K	-1.571		34	D	NA
35	S	0.244258	-2.386			235	S	-1.586		35	S	0.414001
36	H	NA	-2.771			236	P	-1.1		36	H	NA
37	D	0.392119	-2.686			237	S	-1.429		37	D	0.542498
38	G	0.27495	-2.286			238	S	-0.986		38	G	0.424619
39	E	0.187159	-1.914			239	A	-1.514		39	E	0.343845
40	K	0.28498	-1.557			240	K	-0.743		40	K	0.364303
41	T	0.143647	-1.171			241	S	-1.129		41	T	0.28921
42	A	0.161705	-0.714			242	R	-1.114		42	A	0.277589
43	T	0.105159	-0.671			243	L	-1.114		43	T	0.20483
44	S	0.0715958	-0.229			244	Q	-0.786		44	S	0.173801
45	F	0.0539772	-0.229			245	T	-0.071		45	F	0.157817
46	H	NA	-0.714			246	A	0.343		46	H	NA
47	S	NA	-0.014			247	P	0.071		47	S	NA
48	T	0.038562	0.643			248	V	0.343		48	T	0.108099
49	P	NA	0.129			249	P	-0.057		49	P	NA
50	V	0.0369413	0.357			250	M	0.229		50	V	0.129401
51	L	0.0547404	0.743			251	P	-0.1		51	L	0.111804
52	S	0.0490573	0.786			252	D	-1.2		52	S	0.123601
53	P	NA	0.9			253	L	-0.371		53	P	NA
54	M	0.0595113	0.071			254	K	-1.2		54	M	0.113766
55	G	NA	-0.7			255	N	-1.086		55	G	NA
56	S	0.0504875	-1.043			256	V	-1.143		56	S	0.133904
57	P	NA	-0.929			257	K	-1.043		57	P	NA
58	P	NA	-1.657			258	S	-0.543		58	P	NA
59	H	0.133815	-1.714			259	K	-0.157		59	H	0.208175
60	S	NA	-1.714			260	I	-0.857		60	S	NA
61	H	NA	-1.214			261	G	-0.8		61	H	NA
62	S	NA	-1.043			262	S	-1.186		62	S	NA
63	S	NA	-1.229			263	T	-0.086		63	S	NA
64	M	0.182443	-1.571			264	E	-1.286		64	M	0.236174
65	G	0.161758	-1.229			265	N	-1.686		65	G	0.30622
66	R	NA	-1.757			266	L	-2.071		66	R	NA
67	H	NA	-2.143			267	K	-2.2		67	H	NA
68	S	NA	-2.529			268	H	-1.757		68	S	NA
69	R	0.0253315	-2.586			269	Q	-1.314		69	R	0.15165
70	E	0.0484566	-2.057			270	P	-1.914		70	E	0.0811038
71	S	0.138984	-1.714			271	G	-1.914		71	S	0.116811
72	S	NA	-2.243			272	G	-0.857		72	S	NA
73	S	NA	-1.2			273	G	-0.857		73	S	NA
74	S	NA	-0.814			274	K	0.014		74	S	NA
75	R	NA	-0.757			275	V	0.714		75	R	NA
76	F	0.0908364	-0.757			276	Q	0.271		76	F	0.0750369
77	S	0.0354127	-0.1			277	I	-0.229		77	S	0.151555
78	G	0.093385	-0.543			278	I	-0.229		78	G	0.0581329
79	S	0.0899181	-0.129			279	N	-0.286		79	S	0.170886
80	L	0.0777541	-0.586			280	K	-0.286		80	L	0.16858
81	K	0.0396166	-0.586			281	K	-0.386		81	K	0.0775496
82	P	NA	-1.171			282	L	-1.143		82	P	NA
83	G	0.0850918	-1.614			283	D	-1.143		83	G	0.115711
84	S	0.156788	-1.557			284	L	0.014		84	S	0.176283
85	R	NA	-1.5			285	S	0.071		85	R	NA
86	K	0.207803	-1.5			286	N	-0.586		86	K	0.205953
87	V	0.148843	-1.943			287	V	-0.643		87	V	0.131479
88	N	0.204418	-2.329			288	Q	-0.829		88	N	0.165826
89	P	NA	-1.743			289	S	-0.771		89	P	NA
90	N	0.284964	-1.3			290	K	-0.386		90	N	0.272996
91	D	0.363218	-2.457			291	C	-1.543		91	D	0.369425
92	G	0.418025	-2.6			292	G	-1.543		92	G	0.391237
93	S	0.391177	-2.929			293	S	-1.929		93	S	0.363411
94	K	NA	-2.486			294	K	-0.729		94	K	NA
95	R	0.322331	-2.443			295	D	-1.643		95	R	0.287722
96	K	NA	-2.443			296	N	-2.043		96	K	NA
97	G	0.477162	-2.386			297	I	-1.329		97	G	0.57185
98	H	0.344488	-2.329			298	K	-1		98	H	0.571509
99	G	0.517969	-2.243			299	H	-0.557		99	G	0.544835
100	G	0.466062	-2.186			300	V	-0.114		100	G	0.467112
101	E	0.325755	-2.257			301	P	-0.814		101	E	0.313976
102	K	0.354316	-2.357			302	G	-0.371		102	K	0.387047
103	Q	0.176934	-2.8			303	G	0.686		103	Q	0.248324
104	W	0.129041	-2.386			304	G	-0.414		104	W	0.132143
105	K	0.125652	-1.629			305	S	0.457		105	K	0.163003
106	E	0.167718	-0.471			306	V	1.114		106	E	0.140764
107	C	0.140897	0.671			307	Q	0.986		107	C	0.116563
108	A	0.16968	0.3			308	I	0.486		108	A	0.199685
109	V	NA	0.357			309	V	0.371		109	V	0.189764
110	I	0.206283	0.357			310	Y	0.371		110	I	0.206389
111	E	0.256536	-0.057			311	K	0.371		111	E	0.230358
112	E	0.31515	0.229			312	P	0.271		112	E	0.274269
113	E	0.345321	0.171			313	V	-0.443		113	E	0.321496
114	G	0.373973	-0.971			314	D	-0.814		114	G	0.418297
115	L	0.424517	-0.971			315	L	0.343		115	L	0.461828
116	L	0.382577	-0.529			316	S	0.471		116	L	0.4418
117	D	0.45203	-0.529			317	K	-0.243		117	D	0.515986
118	D	0.486944	NA			318	V	NA		118	D	0.515986
119	G	0.512193	NA			319	T	NA		119	G	0.557299
120	D	0.752729	NA			320	S	NA		120	D	0.79991

## Sheet: Figure 5
Source data Figure 5
a
	Standard for assay
µg Glucose/100µl	rep1	rep2	Average		µg/100µl
0	0.048	0.046	0.047		0	0.047
1	0.094	0.089	0.0915		1	0.0915
2	0.119	0.139	0.129		2	0.129
5	0.207	0.2	0.2035		5	0.2035
10	0.343	0.304	0.3235		10	0.3235
15	0.469	0.476	0.4725		15	0.4725
25	0.723	0.705	0.714		25	0.714
35	0.982	0.982	0.982		35	0.982
50	1.1822		1.1822		50	1.1822
rep1		Absorbamce					50µl used out of 600
		rep1	rep2	Average		µg/100µl	total µg	Water addition factor devide by 1.11	AIR weight used [mg]	Normalised by AIR [µg/mg]
no salt	Col-0	0.523	0.483	0.503		16.6947	200.336	180.483	0.98	184.166						MS mock						Ms salt
		0.55	0.551	0.5505		18.5076	222.092	200.083	1.08	185.262						Normalised by AIR [µg/mg]	Col-0	cc1cc2	cc1cc2 GFP-CC1	cc1cc2 GFP-CC1YYAA		Normalised by AIR [µg/mg]	Col-0	cc1cc2	cc1cc2 GFP-CC1	cc1cc2 GFP-CC1YYAA
		0.648	0.673	0.6605		22.7061	272.473	245.471	1.25	196.377						Rep1	188.602	191.674	193.673	185.078		Rep1	158.7	136.733	157.489	137.992
	cc1cc2	0.502	0.531	0.5165		17.2099	206.519	186.053	1	186.053						Rep2	163.628	159.054	158.976	159.919		Rep2	135.026	123.095	138.307	122.217
		0.415	0.421	0.418		13.4504	161.405	145.41	0.75	193.879						Rep3	274.176	262.586	272.386	260.266		Rep3	215.394	195.063	223.49	197.833
		0.607	0.64	0.6235		21.2939	255.527	230.204	1.18	195.088
	cc1cc2 GFP-CC1	0.579	0.595	0.587		19.9008	238.809	215.143	1.12	192.092						% of Col-0 mock						% of Col-0 mock
		0.647	0.694	0.6705		23.0878	277.053	249.598	1.23	202.925						Rep1	100	101.629	102.689	98.1316		Rep1	84.1455	72.4981	83.5033	73.1656
		0.594	0.583	0.5885		19.958	239.496	215.762	1.16	186.002						Rep2	100	97.2047	97.1572	97.7334		Rep2	82.5205	75.2285	84.5251	74.6919
	cc1cc2 GFP-CC1YYAA	0.484	0.463	0.4735		15.5687	186.824	168.31	1	168.31						Rep3	100	95.7731	99.3472	94.9266		Rep3	78.5604	71.1454	81.5135	72.1556
		0.491	0.51	0.5005		16.5992	199.191	179.451	1.01	177.674
		0.554	0.561	0.5575		18.7748	225.298	202.971	0.97	209.248						mean %	100	98.2022	99.7311	96.9305		mean %	81.7421	72.9573	83.1806	73.3377
plus salt	Col-0	0.451	0.437	0.444		14.4427	173.313	156.138	0.96	162.644						stdev %	0	3.05268	2.78583	1.7468		stdev %	2.87273	2.07992	1.53153	1.27687
		0.406	0.407	0.4065		13.0115	156.137	140.664	0.84	167.458
		0.465	0.48	0.4725		15.5305	186.366	167.898	1.15	145.998
	cc1cc2	0.46	0.47	0.465		15.2443	182.931	164.803	1.12	147.146
		0.506	0.51	0.508		16.8855	202.626	182.546	1.25	146.037
		0.319	0.334	0.3265		9.95802	119.496	107.654	0.92	117.015
	cc1cc2 GFP-CC1	0.531	0.53	0.5305		17.7443	212.931	191.83	1.32	145.326
		0.589	0.616	0.6025		20.4924	245.908	221.539	1.25	177.231
		0.485	0.46	0.4725		15.5305	186.366	167.898	1.12	149.909
	cc1cc2 GFP-CC1YYAA	0.396	0.437	0.4165		13.3931	160.718	144.791	1.12	129.277
		0.428	0.446	0.437		14.1756	170.107	153.249	1.05	145.952
		0.221	0.233	0.227		6.16031	73.9237	66.5979	0.48	138.746
rep2		Absorbamce					100µl used out of 575
		rep1	rep2	Average		µg/100µl	total µg	Water addition factor devide by 1.11	AIR weight used [mg]	Normalised by AIR [µg/mg]
no salt	Col-0	1.19	1.174	1.182		37.0364	212.959	191.855	1.16	165.393
		0.499	0.507	0.503		14.553	83.6796	75.3871	0.5	150.774
		1.19	1.239	1.2145		38.1126	219.147	197.43	1.13	174.717
	cc1cc2	0.822	0.821	0.8215		25.0993	144.321	130.019	0.8	162.524
		0.977	0.943	0.96		29.6854	170.691	153.776	0.94	163.591
		0.839	0.785	0.812		24.7848	142.512	128.39	0.85	151.047
	cc1cc2 GFP-CC1	1.095	1.027	1.061		33.0298	189.921	171.1	1.1	155.546
		1.276	1.156	1.216		38.1623	219.433	197.687	1.12	176.507
		0.611	0.614	0.6125		18.1788	104.528	94.1695	0.65	144.876
	cc1cc2 GFP-CC1YYAA	1.104	1.116	1.11		34.6523	199.251	179.505	1.12	160.273
		0.821	0.91	0.8655		26.5563	152.699	137.566	0.94	146.347
		1.265	1.123	1.194		37.4338	215.244	193.914	1.12	173.137
plus salt	Col-0	0.632	0.748	0.69		20.745	119.284	107.463	0.81	132.67
		0.844	0.799	0.8215		25.0993	144.321	130.019	1	130.019
		0.716	0.789	0.7525		22.8146	131.184	118.184	0.83	142.39
	cc1cc2	1.131	1.042	1.0865		33.8742	194.776	175.474	1.23	142.662
		0.668	0.637	0.6525		19.5033	112.144	101.031	0.92	109.816
		0.948	1.004	0.976		30.2152	173.738	156.52	1.34	116.806
	cc1cc2 GFP-CC1	1.325	1.175	1.25		39.2881	225.906	203.519	1.52	133.894
		0.812	0.7187	0.76535		23.2401	133.63	120.388	0.95	126.724
		1.092	1.104	1.098		34.255	196.966	177.447	1.15	154.302
	cc1cc2 GFP-CC1YYAA	0.491	0.509	0.5		14.4536	83.1084	74.8725	0.65	115.188
		0.774	0.769	0.7715		23.4437	134.801	121.443	1	121.443
		0.645	0.619	0.632		18.8245	108.241	97.5143	0.75	130.019
rep3		Absorbamce					50µl used out of 600
		rep1	rep2	Average		µg/100µl	total µg	Water addition factor devide by 1.11	AIR weight used [mg]	Normalised by AIR [µg/mg]
no salt	Col-0	0.403	0.296	0.3495		16.5275	198.33	178.675	0.66	270.72
		0.417	0.456	0.4365		21.3077	255.692	230.353	0.84	274.23
		0.503	0.529	0.516		25.6758	308.11	277.576	1	277.576
	cc1cc2	0.537	0.465	0.501		24.8516	298.22	268.666	1.05	255.873
		0.335	0.339	0.337		15.8407	190.088	171.25	0.68	251.839
		0.483	0.408	0.4455		21.8022	261.626	235.699	0.85	277.293
		0.494	0.47	0.482		23.8077	285.692	257.38	0.97	265.341
	cc1cc2 GFP-CC1	0.501	0.517	0.509		25.2912	303.495	273.418	0.88	310.703
		0.336	0.413	0.3745		17.9011	214.813	193.525	0.82	236.007
		0.504	0.504	0.504		25.0165	300.198	270.448	1	270.448
	cc1cc2 GFP-CC1YYAA	0.361	0.452	0.4065		19.6593	235.912	212.533	0.98	216.871
		0.351	0.381	0.366		17.4341	209.209	188.476	0.65	289.964
		0.382	0.398	0.39		18.7527	225.033	202.732	0.74	273.963
plus salt	Col-0	0.414	0.427	0.4205		20.4286	245.143	220.849	0.95	232.473
		0.251	0.271	0.261		11.6648	139.978	126.106	0.65	194.01
		0.295	0.335	0.315		14.6319	175.582	158.182	0.72	219.698
	cc1cc2	0.386	0.398	0.392		18.8626	226.352	203.92	0.99	205.98
		0.305	0.348	0.3265		15.2637	183.165	165.013	0.9	183.348
		0.267	0.325	0.296		13.5879	163.055	146.896	0.75	195.862
	cc1cc2 GFP-CC1	0.424	0.43	0.427		20.7857	249.429	224.71	0.98	229.296
		0.344	0.346	0.345		16.2802	195.363	176.002	0.79	222.788
		0.377	0.441	0.409		19.7967	237.56	214.018	0.98	218.386
	cc1cc2 GFP-CC1YYAA	0.317	0.398	0.3575		16.967	203.604	183.427	1.08	169.84
		0.37	0.561	0.4655		22.9011	274.813	247.579	1.12	221.053
		0.467	0.396	0.4315		21.033	252.396	227.383	1	227.383
		0.342	0.408	0.375		17.9286	215.143	193.822	1.12	173.056
c
			Mock					plus 100 mM NaCl
	Col-0	cc1cc2	GFPCC1	cc1cc2 GFP-CC1YYAA		Col-0	cc1cc2	cc1cc2 GFP-CC1	cc1cc2 GFP-CC1YYAA
hypocotyl length (mm)	11.0735	8.6752	5.5482	12.7517		4.4371	3.1619	6.2212	1.1142
	8.7408	10.4139	9.8928	8.9308		4.9038	3.2213	5.4938	1.5382
	9.828	12.1331	11.702	10.9926		4.2428	5.3065	6.077	0.689
	13.5799	7.3636	10.9017	9.2987		5.5018	3.5451	4.3582	1.124
	9.3354	9.0835	11.1102	9.8497		7.6991	2.4797	4.6272	2.2186
	14.308	8.4104	11.2573	8.7833		5.3319	2.5494	4.1054	1.6259
	10.2553	10.8181	11.0943	9.9942		4.6249	6.2761	7.7434	1.4702
	9.5011	11.1703	9.9253	10.4318		5.8215	2.8828	6.4251	1.6326
	12.3874	12.45	11.7131	10.9147		4.4568	3.1929	6.2849	1.4527
	9.9986	10.847	6.8557	10.3378		4.1899	3.7755	5.3667	0.8715
	10.0341	10.6458	9.812	8.8289		8.4025	4.996	5.1621	1.7282
	9.4812	10.7152	11.3152	9.1187		7.752	3.5891	5.2824	1.9673
	9.5487	8.9399	13.1096	8.6433		6.0842	3.4193	5.0012	1.0326
	9.1276	7.605	10.9696	10.5491		5.9359	3.8607	1.6789	2.3136
	10.4304	9.9803	8.1819	8.4684		5.5546	4.267	5.4081	2.7678
	10.8877	8.2971	7.3073	10.8573		5.6749	3.9393	4.3144	1.7112
	7.9159	11.7372	10.3452	8.5243		6.1682	3.5932	5.4698	2.1364
	8.3978	9.818	10.9876	8.0545		4.9187	5.1621	5.3864	1.7966
	9.968	9.4335	10.884	9.71		5.6426	5.851	5.6505	3.3185
	10.8137	9.4243	12.1263	10.8992		4.375		5.8417	3.2111
	11.0091	10.3662	7.5859	8.9319		5.523		6.4952	3.0019
	11.676	9.7258	10.2608	10.8983		5.6633		5.571	1.9108
	11.718	9.2748	10.5253	9.8009		6.0037		6.3087	2.3943
	11.0686	9.0236	7.8888	10.7979		5.0982		7.4355	1.6056
	8.8682	12.1201	11.0502	11.115		4.7809		5.9285	1.9487
	10.7332	9.508	8.948	8.7237				5.4798	1.5406
	12.81		10.3944	10.1948					1.8027
	11.151		8.089	10.0022					1.4553
	11.6224		11.8297	10.284					1.6833
	9.9151		9.7974
	12.1716		10.3702
	10.2103		13.5109
	11.7655		11.5104
	11.4646
	11.3449
	11.5187
	7.8652
mean	10.6088	9.9223	10.2061	9.88578		5.55149	3.95099	5.5045	1.82977
stdev	1.46212	1.35961	1.79482	1.07397		1.09217	1.08673	1.15834	0.650268
e
	Intensity (a.u.)
Pixel	mCh-TUA5	GFP-CC1YYAA
0	74	36
1	63.994	34.123
2	53.605	39.286
3	48.612	56.715
4	46.114	88.407
5	46.402	127.402
6	48.301	166.259
7	51.412	191.407
8	53.341	191.578
9	52.314	160.887
10	52.716	110.679
11	52.187	66.622
12	50.796	45.144
13	50.095	50.257
14	50.258	82.962
15	52.316	137.606
16	55.809	194.985
17	62.005	233.7
18	71.567	235.006
19	81.433	211.119
20	83.624	186.466
21	77.056	178.536
22	64.114	182.321
23	56.993	177.566
24	57.862	152.478
25	65.047	119.019
26	72.635	95.907
27	76.39	97.544
28	79.74	124.251
29	87.434	162.103
30	102.351	186.485
31	117.604	184.647
32	123.5	159.418
33	113.879	123.802
34	97.285	88.807
35	88.247	62.787
36	94.362	50.96
37	104.726	51.366
38	104.174	63.312
39	95.751	91.829
40	93.141	134.939
41	101.891	176.949
42	109.446	195.595
43	103.22	186.146
44	87.927	168.227
45	82.097	167.564
46	97.078	186.381
47	129.87	204.314
48	165.759	199.388
49	185.98	162.505
50	182.691	107.682
51	162.371	57.957
52	135.917	29.775
53	112.524	24.451
54	93.517	29.966
55	77.559	37.328
56	63.594	40.628
57	51.561	35.982
58	42.676	26.291
59	37.92	18.098
60	36.816	16.088
61	39.841	22.165
62	46.531	35.962
63	52.916	55.468
64	55.587	80.509
65	53.595	103.613
66	49.603	116.995
67	46.79	116.197
68	44.844	103.328
69	43.706	86.596
70	44.497	68.315
71	46.805	48.741
72	48.862	32.811
73	47.279	24.492
74	46.729	27.195
75	52.597	37.722
76	65.204	52.464
77	74	71.489
78	66.444	97.93
79	51	139.501
80	44.393	184.695
81	54.107	194.308
82	67.189	151.729
83	72.101	85.834
84	66.417	39.877
85	54.932	33.023
f
Particles on microtubules - 6 cell from 6 seedling and 3 independent experiments
GFP-CC1YYAA	area in pixel	CC total	CC on MT		% on MT			GFP-CC1	area in pixel	CC total	CC on MT		% on MT
01_cc1cc2YYAAmChTUA_L4_2 frame1	50x50	57	12		21.0526			02_cc1cc2GFPCC1mChTUA_L43_1_frame34	50x50	76	71		93.4211
01_cc1cc2YYAAmChTUA_L4_3_frame46	50x50	55	16		29.0909			02_cc1cc2GFPCC1mChTUA_L43_2_frame1	50x50	61	52		85.2459
01_cc1cc2YYAAmChTUA_L4_6_frame31	50x50	56	16		28.5714			cc1cc2_WT_t0_S1_1_frame68	50x50	52	45		86.5385
YYAAmCHTUA_7frame42	50x50	57	10		17.5439			GFPCC1mChTUA_2_frame97	50x50	57	51		89.4737
YYAAmCHTUA_12_frame59	50x50	66	17		25.7576			GFPCC1mChTUA_6_frame48	50x50	53	46		86.7925
				mean	24.4033							mean	88.2943
				stdev	4.98648							stdev	3.25214
g
Microtubule density measurement																																		Particle density measurement
Filename	WT/mutant	Time after salt treatment [min]	Seedling number	Sample number	Number of signal pixels	Cell area [px^2]	MT coverage at plasma membrane [Percent]	Detection threshold			Filename	WT/mutant	Time after salt treatment [min]	Seedling number	Sample number	Number of signal pixels	Cell area [px^2]	MT coverage at plasma membrane [Percent]	Detection threshold															cc1cc2 GFP-CC1
																																		Time point (h)	0	0.25	0.5	0.75	1	1.5	2	3	4	6	8	28	30	32	34
cc1cc2 GFP-CC1											cc1cc2 GFPCC1YYAA																								0.446	0.53	0.414	0.478	0.456	0.231	0.269	0.305	0.166	0.248	0.219	0.435	0.466	0.395	0.369
cc1cc2-WT-t0.25-s1-1-w2Conf561.tif	cc1cc2-WT	15	1	1	15788	93126	16.9534	0.11			cc1cc2-YYT-t8-s1-1-w2Conf561.tif	cc1cc2-YY	480	1	1	21430	102634	20.88	0.13		Analysis of MT coverage														0.495	0.491	0.518	0.356	0.465	0.296	0.235	0.181	0.272	0.146	0.2	0.475	0.451	0.42	0.268
cc1cc2-WT-t0.25-s1-2-w2Conf561.tif	cc1cc2-WT	15	1	2	12965	63030	20.5696	0.11			cc1cc2-YYT-t8-s1-2-w2Conf561.tif	cc1cc2-YY	480	1	2	9062	60172	15.0602	0.13		Day 2		WT				YY								0.492	0.482	0.456	0.394	0.421	0.313	0.222	0.349	0.15	0.258	0.223	0.416	0.391	0.418	0.33
cc1cc2-WT-t0.25-s1-3-w2Conf561.tif	cc1cc2-WT	15	1	3	11518	67044	17.1798	0.12			cc1cc2-YYT-t8-s1-3-w2Conf561.tif	cc1cc2-YY	480	1	3	11682	85752	13.623	0.12																0.409	0.429	0.458	0.323	0.425	0.378	0.219	0.253	0.439	0.15	0.117	0.424	0.314	0.43	0.404
cc1cc2-WT-t0.25-s1-4-w2Conf561.tif	cc1cc2-WT	15	1	4	18597	94294	19.7224	0.12			cc1cc2-YYT-t8-s1-4-w2Conf561.tif	cc1cc2-YY	480	1	4	10491	69752	15.0404	0.13		# measurement	time point [min]	mean	std	N	StdER	mean	std	N	StdER					0.408	0.429	0.476	0.161	0.361	0.358	0.186	0.345	0.421	0.202	0.228	0.334	0.453	0.484	0.36
cc1cc2-WT-t0.25-s2-1-w2Conf561.tif	cc1cc2-WT	15	2	1	5911	103646	5.7031	0.12			cc1cc2-YYT-t8-s2-1-w2Conf561.tif	cc1cc2-YY	480	2	1	4257	29392	14.4835	0.14		1	0	23.4608	2.72443	30	0.497411	19.2932	2.95931	41	0.462167					0.465	0.361	0.369	0.187	0.284	0.259	0.152	0.287	0.28	0.123	0.276	0.086	0.435	0.326	0.353
cc1cc2-WT-t0.25-s2-2-w2Conf561.tif	cc1cc2-WT	15	2	2	22318	140682	15.8641	0.12			cc1cc2-YYT-t8-s2-2-w2Conf561.tif	cc1cc2-YY	480	2	2	12628	68458	18.4463	0.13		2	15	18.5944	8.01479	31	1.4395	11.9292	3.7941	31	0.68144					0.441	0.304	0.274	0.192	0.4	0.195	0.199	0.196	0.191	0.221	0.342	0.41		0.332	0.299
cc1cc2-WT-t0.25-s2-3-w2Conf561.tif	cc1cc2-WT	15	2	3	13985	105432	13.2645	0.13			cc1cc2-YYT-t8-s2-3-w2Conf561.tif	cc1cc2-YY	480	2	3	13910	72124	19.2862	0.16		3	30	14.3869	7.45415	26	1.46188	10.5838	4.78399	32	0.845699					0.452	0.395	0.422	0.208	0.138	0.164	0.228	0.176	0.193	0.32	0.267
cc1cc2-WT-t0.25-s3-1-w2Conf561.tif	cc1cc2-WT	15	3	1	9149	43696	20.9378	0.12			cc1cc2-YYT-t8-s2-4-w2Conf561.tif	cc1cc2-YY	480	2	4	19529	83182	23.4774	0.15		4	45	9.17254	5.90028	28	1.11505	8.71452	5.37395	24	1.09695					0.443	0.495		0.193		0.146	0.258	0.263	0.31	0.1	0.153
cc1cc2-WT-t0.25-s3-2-w2Conf561.tif	cc1cc2-WT	15	3	2	10418	59228	17.5897	0.12			cc1cc2-YYT-t8-s3-1-w2Conf561.tif	cc1cc2-YY	480	3	1	13816	83618	16.5228	0.12		5	60	6.51023	4.63467	27	0.891942	12.0161	5.8145	32	1.02787												0.201
cc1cc2-WT-t0.25-s3-3-w2Conf561.tif	cc1cc2-WT	15	3	3	1401	25822	5.4256	0.1			cc1cc2-YYT-t8-s3-2-w2Conf561.tif	cc1cc2-YY	480	3	2	5574	56164	9.9245	0.13		6	90	3.91722	3.00664	27	0.578629	8.73191	4.93584	30	0.901157					0.471	0.194	0.211	0.298	0.354	0.292	0.272	0.277	0.318	0.153	0.251	0.494	0.335	0.445	0.401
cc1cc2-WT-t0.25-s3-4-w2Conf561.tif	cc1cc2-WT	15	3	4	3171	70152	4.5202	0.11			cc1cc2-YYT-t8-s3-3-w2Conf561.tif	cc1cc2-YY	480	3	3	8542	54636	15.6344	0.13		7	120	3.02611	2.42073	28	0.457475	12.4402	4.70115	39	0.752787					0.513	0.35	0.228	0.19	0.359	0.379	0.268	0.198	0.093	0.267	0.195	0.276	0.363	0.351	0.422
cc1cc2-WT-t0.5-s1-1-w2Conf561.tif	cc1cc2-WT	30	1	1	4828	110856	4.3552	0.14			cc1cc2-YYT-t8-s3-4-w2Conf561.tif	cc1cc2-YY	480	3	4	16117	75514	21.3431	0.14		8	180	5.86516	4.20907	32	0.744066	14.3365	4.96175	36	0.826959					0.491	0.383	0.46	0.114	0.248	0.36	0.27	0.243	0.066	0.146	0.145	0.263	0.481	0.502	0.413
cc1cc2-WT-t0.5-s1-2-w2Conf561.tif	cc1cc2-WT	30	1	2	8968	57912	15.4856	0.12			cc1cc2-YYT-t8-s3-5-w2Conf561.tif	cc1cc2-YY	480	3	5	14436	73434	19.6585	0.15		9	240	11.4014	4.2654	28	0.806085	15.0471	4.47414	36	0.745689					0.501	0.379	0.42	0.264	0.412	0.201	0.309	0.272	0.071	0.195	0.191	0.46	0.373	0.313	0.369
cc1cc2-WT-t0.5-s1-3-w2Conf561.tif	cc1cc2-WT	30	1	3	9801	97852	10.0161	0.15			cc1cc2-YY-t0.25-s1-1-w2Conf561.tif	cc1cc2-YY	15	1	1	7381	82852	8.9087	0.15		10	360	13.0124	4.1919	26	0.8221	12.7877	5.00621	36	0.834368					0.43	0.358	0.151	0.445	0.265	0.243	0.292	0.292	0.188	0.161	0.307	0.481	0.427	0.347	0.488
cc1cc2-WT-t0.5-s2-1-w2Conf561.tif	cc1cc2-WT	30	2	1	6648	52978	12.5486	0.12			cc1cc2-YY-t0.25-s1-2-w2Conf561.tif	cc1cc2-YY	15	1	2	9415	79908	11.7823	0.15			480	16.0065	4.58272	34	0.78593	16.8506	3.15522	33	0.549253					0.509	0.335	0.169	0.217	0.106	0.398	0.152	0.138	0.161	0.139	0.269	0.3			0.454
cc1cc2-WT-t0.5-s2-2-w2Conf561.tif	cc1cc2-WT	30	2	2	10368	118934	8.7174	0.13			cc1cc2-YY-t0.25-s1-3-w2Conf561.tif	cc1cc2-YY	15	1	3	8868	69348	12.7877	0.13		11	1680	20.9838	4.82762	31	0.867066	5.26523	4.22279	32	0.746492					0.526	0.401	0.177	0.254	0.287	0.169	0.322	0.248	0.173	0.242	0.323	0.334			0.454
cc1cc2-WT-t0.5-s2-3-w2Conf561.tif	cc1cc2-WT	30	2	3	6401	98974	6.4674	0.13			cc1cc2-YY-t0.25-s1-4-w2Conf561.tif	cc1cc2-YY	15	1	4	7500	66170	11.3344	0.14		12	1800	20.4466	4.95101	20	1.10708	14.8085	5.33482	30	0.974001					0.48	0.459	0.215	0.316	0.315	0.095	0.281	0.182	0.287	0.162	0.352	0.146
cc1cc2-WT-t0.5-s3-1-w2Conf561.tif	cc1cc2-WT	30	3	1	1038	64876	1.6	0.12			cc1cc2-YY-t0.25-s2-1-w2Conf561.tif	cc1cc2-YY	15	2	1	7747	60886	12.7238	0.13		13	1920	19.8043	5.1185	26	1.00382	10.3061	6.82838	33	1.18867					0.507	0.452	0.298	0.197	0.257	0.231	0.23			0.128
cc1cc2-WT-t0.5-s3-2-w2Conf561.tif	cc1cc2-WT	30	3	2	7827	73236	10.6874	0.13			cc1cc2-YY-t0.25-s2-2-w2Conf561.tif	cc1cc2-YY	15	2	2	13121	98882	13.2694	0.13		14	2040	20.4089	3.65972	24	0.747037	11.4007	6.76734	40	1.07001											0.285					0.476
cc1cc2-WT-t0.5-s3-3-w2Conf561.tif	cc1cc2-WT	30	3	3	8601	126174	6.8168	0.13			cc1cc2-YY-t0.25-s2-3-w2Conf561.tif	cc1cc2-YY	15	2	3	5973	53168	11.2342	0.14		15	3000	18.0783	4.85396	31	0.871797	10.2887	5.50773	24	1.12426					0.484	0.454	0.42	0.371	0.256	0.259	0.239	0.167	0.248	0.278	0.313	0.407	0.37	0.36	0.5
cc1cc2-WT-t0.75-s1-1-w2Conf561.tif	cc1cc2-WT	45	1	1	4287	126934	3.3773	0.11			cc1cc2-YY-t0.25-s3-1-w2Conf561.tif	cc1cc2-YY	15	3	1	7340	76594	9.583	0.13				Mean std	4.67597			Mean std	4.91383							0.449	0.229	0.264	0.404	0.301	0.213	0.285	0.346	0.136	0.087	0.291	0.343	0.377	0.36	0.453
cc1cc2-WT-t0.75-s1-2-w2Conf561.tif	cc1cc2-WT	45	1	2	3297	69364	4.7532	0.12			cc1cc2-YY-t0.25-s3-2-w2Conf561.tif	cc1cc2-YY	15	3	2	2493	47046	5.2991	0.12																0.472	0.504	0.373	0.303	0.152	0.153	0.258	0.128	0.231	0.087	0.229	0.45	0.239	0.404	0.315
cc1cc2-WT-t0.75-s1-3-w2Conf561.tif	cc1cc2-WT	45	1	3	7619	97094	7.847	0.12			cc1cc2-YY-t0.25-s3-3-w2Conf561.tif	cc1cc2-YY	15	3	3	4164	89740	4.6401	0.12																0.475	0.488	0.222	0.212	0.22	0.073	0.232	0.227	0.054	0.199	0.21	0.417	0.186	0.468	0.289
cc1cc2-WT-t0.75-s21-1-w2Conf561.tif	cc1cc2-WT	45	2	1	1911	125654	1.5208	0.13			cc1cc2-YY-t0.5-s1-1-w2Conf561.tif	cc1cc2-YY	30	1	1	2504	89020	2.8129	0.12																0.48	0.399	0.422	0.154	0.137	0.11	0.182	0.103	0.069	0.224	0.133	0.407		0.327	0.274
cc1cc2-WT-t0.75-s21-2-w2Conf561.tif	cc1cc2-WT	45	2	2	4648	80138	5.8	0.11			cc1cc2-YY-t0.5-s2-1-w2Conf561.tif	cc1cc2-YY	30	2	1	4084	81128	5.034	0.13																0.434	0.361	0.463	0.243	0.129	0.149	0.312	0.414	0.102	0.192	0.233	0.358		0.428	0.191
cc1cc2-WT-t0.75-s21-3-w2Conf561.tif	cc1cc2-WT	45	2	3	2099	72642	2.8895	0.12			cc1cc2-YY-t0.5-s3-1-w2Conf561.tif	cc1cc2-YY	30	3	1	4468	61350	7.2828	0.18																0.458	0.411	0.399	0.18	0.287	0.293	0.228	0.304	0.241	0.112	0.168	0.29		0.446	0.366
cc1cc2-WT-t0.75-s21-4-w2Conf561.tif	cc1cc2-WT	45	2	4	5901	146258	4.0347	0.15			cc1cc2-YY-t0.5-s3-2-w2Conf561.tif	cc1cc2-YY	30	3	2	6101	56172	10.8613	0.18																0.504	0.451	0.461	0.21	0.111	0.183	0.206	0.328	0.151	0.18	0.258			0.311	0.468
cc1cc2-WT-t0.75-s3-1-w2Conf561.tif	cc1cc2-WT	45	3	1	2074	150494	1.3781	0.13			cc1cc2-YY-t0.5-s3-3-w2Conf561.tif	cc1cc2-YY	30	3	3	7338	58152	12.6187	0.18																0.472	0.395			0.084	0.239	0.093	0.309		0.213	0.196				0.454
cc1cc2-WT-t0.75-s3-2-w2Conf561.tif	cc1cc2-WT	45	3	2	7402	135090	5.4793	0.12			cc1cc2-YY-t0.5-s4-1-w2Conf561.tif	cc1cc2-YY	30	4	1	10897	65492	16.6387	0.12																0.424	0.392						0.337			0.232				0.418
cc1cc2-WT-t0.75-s3-3-w2Conf561.tif	cc1cc2-WT	45	3	3	1571	49870	3.1502	0.12			cc1cc2-YY-t0.5-s5-1-w2Conf561.tif	cc1cc2-YY	30	5	1	7731	52462	14.7364	0.11																0.53										0.178
cc1cc2-WT-t0-s1-1-w2Conf561.tif	cc1cc2-WT	0	1	1	22981	112744	20.3833	0.11			cc1cc2-YY-t0.5-s5-2-w2Conf561.tif	cc1cc2-YY	30	5	2	6816	40766	16.7198	0.12																0.518
cc1cc2-WT-t0-s1-2-w2Conf561.tif	cc1cc2-WT	0	1	2	19420	88170	22.0256	0.15			cc1cc2-YY-t0.5-s5-3-w2Conf561.tif	cc1cc2-YY	30	5	3	5640	38064	14.8172	0.12																0.259
cc1cc2-WT-t0-s1-3-w2Conf561.tif	cc1cc2-WT	0	1	3	12597	57232	22.0104	0.14			cc1cc2-YY-t0.75-s1-1-w2Conf561.tif	cc1cc2-YY	45	1	1	7233	74470	9.7126	0.15															mean (counts/um^2)	0.465742	0.403964	0.3496	0.264	0.278077	0.236296	0.238714	0.252464	0.20044	0.182704	0.232107	0.368783	0.3774	0.39335	0.379667
cc1cc2-WT-t0-s2-1-w2Conf561.tif	cc1cc2-WT	0	2	1	14570	70572	20.6456	0.13			cc1cc2-YY-t0.75-s1-2-w2Conf561.tif	cc1cc2-YY	45	1	2	4014	35282	11.3769	0.17															stdev	0.0508239	0.0783688	0.115239	0.0966896	0.116773	0.0909344	0.0533027	0.0774015	0.104659	0.0612779	0.062655	0.105768	0.0834804	0.0594353	0.0789913
cc1cc2-WT-t0-s2-2-w2Conf561.tif	cc1cc2-WT	0	2	2	10543	49952	21.1063	0.13			cc1cc2-YY-t0.75-s1-3-w2Conf561.tif	cc1cc2-YY	45	1	3	2439	38512	6.3331	0.12															count	31	28	25	26	26	27	28	28	25	27	28	23	15	20	24
cc1cc2-WT-t0-s2-3-w2Conf561.tif	cc1cc2-WT	0	2	3	14335	60170	23.8242	0.12			cc1cc2-YY-t0.75-s1-4-w2Conf561.tif	cc1cc2-YY	45	1	4	1256	54094	2.3219	0.13															SEM	0.00912823	0.0148103	0.0230478	0.0189624	0.0229011	0.0175003	0.0100733	0.0146275	0.0209318	0.0117929	0.0118407	0.0220541	0.0215545	0.0132901	0.016124
cc1cc2-WT-t0-s3-1-w2Conf561.tif	cc1cc2-WT	0	3	1	22143	84840	26.0997	0.11			cc1cc2-YY-t0.75-s2-1-w2Conf561.tif	cc1cc2-YY	45	2	1	2700	51830	5.2093	0.11
cc1cc2-WT-t0-s3-2-w2Conf561.tif	cc1cc2-WT	0	3	2	6187	35016	17.6691	0.12			cc1cc2-YY-t0.75-s2-2-w2Conf561.tif	cc1cc2-YY	45	2	2	3939	99782	3.9476	0.12
cc1cc2-WT-t0-s3-3-w2Conf561.tif	cc1cc2-WT	0	3	3	17020	63852	26.6554	0.14			cc1cc2-YY-t0.75-s3-1-w2Conf561.tif	cc1cc2-YY	45	3	1	7467	90902	8.2143	0.15															cc1cc2 GFPCC1YYAA
cc1cc2-WT-t1.5-s1-1-w2Conf561.tif	cc1cc2-WT	90	1	1	4470	152168	2.9375	0.13			cc1cc2-YY-t0.75-s3-2-w2Conf561.tif	cc1cc2-YY	45	3	2	2442	45560	5.36	0.15															Time point (h)	0	0.25	0.5	0.75	1	1.5	2	3	4	6	8	28	30	32	34
cc1cc2-WT-t1.5-s1-2-w2Conf561.tif	cc1cc2-WT	90	1	2	7995	142102	5.6262	0.13			cc1cc2-YY-t0-s1-1-w2Conf561.tif	cc1cc2-YY	0	1	1	15246	68062	22.4002	0.12																0.501	0.372	0.273	0.182	0.496	0.439	0.491	0.307	0.305	0.261	0.275	0.333	0.18	0.202	0.158
cc1cc2-WT-t1.5-s1-3-w2Conf561.tif	cc1cc2-WT	90	1	3	21283	157588	13.5055	0.11			cc1cc2-YY-t0-s1-2-w2Conf561.tif	cc1cc2-YY	0	1	2	10732	59470	18.0461	0.12																0.462	0.398	0.339	0.236	0.485	0.287	0.478	0.27	0.257	0.362	0.267	0.308	0.341	0.203	0.395
cc1cc2-WT-t1.5-s2-1-w2Conf561.tif	cc1cc2-WT	90	2	1	2729	127674	2.1375	0.14			cc1cc2-YY-t0-s1-3-w2Conf561.tif	cc1cc2-YY	0	1	3	12005	70394	17.054	0.12																0.491	0.425	0.216	0.424	0.439	0.329	0.422	0.239	0.257	0.177	0.348	0.415	0.416	0.399	0.298
cc1cc2-WT-t1.5-s2-2-w2Conf561.tif	cc1cc2-WT	90	2	2	3073	95624	3.2136	0.12			cc1cc2-YY-t0-s1-4-w2Conf561.tif	cc1cc2-YY	0	1	4	15985	78564	20.3465	0.11																0.478	0.495	0.377	0.196	0.286	0.286	0.456	0.184	0.426	0.298	0.288	0.436	0.323	0.307	0.462
cc1cc2-WT-t1.5-s2-3-w2Conf561.tif	cc1cc2-WT	90	2	3	8880	178240	4.982	0.11			cc1cc2-YY-t0-s1-5-w2Conf561.tif	cc1cc2-YY	0	1	5	5144	26712	19.2573	0.12																0.492	0.348	0.279	0.12	0.271	0.189	0.352	0.137	0.364	0.342	0.233	0.371	0.499	0.338	0.357
cc1cc2-WT-t1.5-s3-1-w2Conf561.tif	cc1cc2-WT	90	3	1	961	81828	1.1744	0.11			cc1cc2-YY-t0-s1-6-w2Conf561.tif	cc1cc2-YY	0	1	6	8677	39936	21.7273	0.12																0.468	0.442	0.297	0.232	0.284	0.271	0.427	0.161	0.35	0.276	0.321	0.4	0.41	0.427	0.353
cc1cc2-WT-t1.5-s3-2-w2Conf561.tif	cc1cc2-WT	90	3	2	1962	160146	1.2251	0.13			cc1cc2-YY-t0-s2-1-w2Conf561.tif	cc1cc2-YY	0	2	1	11808	70800	16.678	0.12																0.416	0.518	0.297	0.315	0.475	0.356	0.385	0.332	0.35	0.284	0.319	0.34	0.348	0.362	0.285
cc1cc2-WT-t1.5-s3-3-w2Conf561.tif	cc1cc2-WT	90	3	3	7154	151042	4.7364	0.15			cc1cc2-YY-t0-s2-2-w2Conf561.tif	cc1cc2-YY	0	2	2	5717	54258	10.5367	0.13																0.44	0.406	0.395	0.254	0.459	0.418	0.389	0.378	0.301	0.412	0.36	0.376	0.198	0.432	0.311
cc1cc2-WT-t1-s1-1-w2Conf561.tif	cc1cc2-WT	60	1	1	3803	178654	2.1287	0.13			cc1cc2-YY-t0-s2-3-w2Conf561.tif	cc1cc2-YY	0	2	3	17071	71956	23.7242	0.14																0.457	0.389	0.466	0.356	0.432	0.454	0.422	0.431		0.22	0.321		0.438		0.242
cc1cc2-WT-t1-s1-2-w2Conf561.tif	cc1cc2-WT	60	1	2	3696	92160	4.0104	0.08			cc1cc2-YY-t0-s2-4-w2Conf561.tif	cc1cc2-YY	0	2	4	14291	71668	19.9406	0.13																0.475	0.392	0.374				0.418			0.364					0.175
cc1cc2-WT-t1-s1-3-w2Conf561.tif	cc1cc2-WT	60	1	3	8061	129660	6.217	0.09			cc1cc2-YY-t0-s2-5-w2Conf561.tif	cc1cc2-YY	0	2	5	14264	76614	18.618	0.12																		0.434							0.144					0.244
cc1cc2-WT-t1-s2-4-w2Conf561.tif	cc1cc2-WT	60	2	4	2185	115886	1.8855	0.09			cc1cc2-YY-t0-s2-6-w2Conf561.tif	cc1cc2-YY	0	2	6	19534	96860	20.1673	0.15																		0.416												0.349
cc1cc2-WT-t1-s2-5-w2Conf561.tif	cc1cc2-WT	60	2	5	4252	142518	2.9835	0.1			cc1cc2-YY-t0-s3-1-w2Conf561.tif	cc1cc2-YY	0	3	1	9882	54782	18.0388	0.12
cc1cc2-WT-t1-s2-6-w2Conf561.tif	cc1cc2-WT	60	2	6	6911	84842	8.1457	0.16			cc1cc2-YY-t0-s3-2-w2Conf561.tif	cc1cc2-YY	0	3	2	14230	71654	19.8593	0.13
cc1cc2-WT-t1-s3-7-w2Conf561.tif	cc1cc2-WT	60	3	7	5554	134228	4.1377	0.13			cc1cc2-YY-t0-s3-3-w2Conf561.tif	cc1cc2-YY	0	3	3	7524	32644	23.0486	0.13
cc1cc2-WT-t1-s3-8-w2Conf561.tif	cc1cc2-WT	60	3	8	7729	126064	6.131	0.12			cc1cc2-YY-t0-s3-4-w2Conf561.tif	cc1cc2-YY	0	3	4	15598	76618	20.3581	0.15																0.445	0.301	0.385	0.475	0.124	0.461	0.246	0.301	0.485	0.165	0.297	0.276	0.391	0.187	0.308
cc1cc2-WT-t1-s3-9-w2Conf561.tif	cc1cc2-WT	60	3	9	5908	138198	4.275	0.12			cc1cc2-YY-t0-s3-5-w2Conf561.tif	cc1cc2-YY	0	3	5	4479	29660	15.1011	0.16																0.486	0.35	0.361	0.192	0.177	0.439	0.389	0.349	0.417	0.182	0.271	0.379	0.339	0.278	0.272
cc1cc2-WT-t28-s1-1-w2Conf561.tif	cc1cc2-WT	1680	1	1	15789	69614	22.6808	0.1			cc1cc2-YY-t1.5-s1-1-w2Conf561.tif	cc1cc2-YY	90	1	1	4265	90606	4.7072	0.14																0.505	0.337	0.383	0.342	0.493	0.503	0.392	0.253	0.343	0.472	0.319	0.374	0.318	0.22	0.181
cc1cc2-WT-t28-s1-2-w2Conf561.tif	cc1cc2-WT	1680	1	2	14044	66884	20.9975	0.11			cc1cc2-YY-t1.5-s1-2-w2Conf561.tif	cc1cc2-YY	90	1	2	3854	100030	3.8528	0.14																0.451	0.383	0.32	0.246	0.308	0.495	0.391	0.25	0.402	0.272	0.286	0.408	0.21	0.435	0.178
cc1cc2-WT-t28-s1-3-w2Conf561.tif	cc1cc2-WT	1680	1	3	11080	65954	16.7996	0.12			cc1cc2-YY-t1.5-s1-3-w2Conf561.tif	cc1cc2-YY	90	1	3	3445	105284	3.2721	0.14																0.419	0.268	0.366	0.316	0.366	0.492	0.281	0.39	0.302	0.191	0.287	0.31	0.493	0.296	0.179
cc1cc2-WT-t28-s1-4-w2Conf561.tif	cc1cc2-WT	1680	1	4	13050	56252	23.1992	0.11			cc1cc2-YY-t1.5-s1-4-w2Conf561.tif	cc1cc2-YY	90	1	4	4684	117490	3.9867	0.11																0.232	0.398	0.456	0.41	0.335	0.304	0.359	0.393	0.282	0.244	0.373	0.42	0.39	0.27	0.25
cc1cc2-WT-t28-s1-5-w2Conf561.tif	cc1cc2-WT	1680	1	5	7876	43040	18.2993	0.11			cc1cc2-YY-t1.5-s2-1-w2Conf561.tif	cc1cc2-YY	90	2	1	9336	84460	11.0538	0.13																0.332		0.388		0.524	0.519	0.346	0.347	0.237	0.223	0.274	0.38	0.387	0.303	0.193
cc1cc2-WT-t28-s2-1-w2Conf561.tif	cc1cc2-WT	1680	2	1	7560	37004	20.4302	0.11			cc1cc2-YY-t1.5-s2-2-w2Conf561.tif	cc1cc2-YY	90	2	2	9513	75772	12.5548	0.13																0.45		0.362		0.4	0.518	0.237	0.152	0.24	0.292	0.416			0.371	0.311
cc1cc2-WT-t28-s2-2-w2Conf561.tif	cc1cc2-WT	1680	2	2	16418	68906	23.8267	0.1			cc1cc2-YY-t1.5-s2-3-w2Conf561.tif	cc1cc2-YY	90	2	3	7411	70844	10.461	0.15																0.461		0.472		0.301	0.147	0.38	0.211	0.377		0.318			0.423	0.252
cc1cc2-WT-t28-s2-3-w2Conf561.tif	cc1cc2-WT	1680	2	3	1574	36814	4.2755	0.09			cc1cc2-YY-t1.5-s2-4-w2Conf561.tif	cc1cc2-YY	90	2	4	5356	78181.1	6.8508	0.14																0.439				0.442			0.159	0.403		0.186				0.405
cc1cc2-WT-t28-s3-1-w2Conf561.tif	cc1cc2-WT	1680	3	1	18473	77926	23.7058	0.13			cc1cc2-YY-t1.5-s2-5-w2Conf561.tif	cc1cc2-YY	90	2	5	16656	112970	14.7437	0.14																0.503				0.432			0.249	0.387		0.328				0.269
cc1cc2-WT-t28-s3-2-w2Conf561.tif	cc1cc2-WT	1680	3	2	11966	71156	16.8166	0.12			cc1cc2-YY-t1.5-s3-1-w2Conf561.tif	cc1cc2-YY	90	3	1	2467	28540	8.644	0.13																0.495				0.416			0.273			0.328				0.291
cc1cc2-WT-t28-s3-3-w2Conf561.tif	cc1cc2-WT	1680	3	3	11153	46448	24.0118	0.12			cc1cc2-YY-t1.5-s3-2-w2Conf561.tif	cc1cc2-YY	90	3	2	14272	80814	17.6603	0.13																0.492				0.451			0.266							0.305
cc1cc2-WT-t28-s3-4-w2Conf561.tif	cc1cc2-WT	1680	3	4	22367	120668	18.536	0.12			cc1cc2-YY-t1.5-s3-3-w2Conf561.tif	cc1cc2-YY	90	3	3	7009	62866	11.1491	0.12																0.304														0.327
cc1cc2-WT-t28-s3-5-w2Conf561.tif	cc1cc2-WT	1680	3	5	23016	122050	18.8578	0.12			cc1cc2-YY-t1-s1-1-w2Conf561.tif	cc1cc2-YY	60	1	1	9784	73548	13.3029	0.12																0.519														0.203
cc1cc2-WT-t2-s1-1-w2Conf561.tif	cc1cc2-WT	120	1	1	1724	127090	1.3565	0.12			cc1cc2-YY-t1-s1-2-w2Conf561.tif	cc1cc2-YY	60	1	2	11356	57310	19.815	0.13																0.518
cc1cc2-WT-t2-s1-2-w2Conf561.tif	cc1cc2-WT	120	1	2	426	74774	0.56972	0.12			cc1cc2-YY-t1-s1-3-w2Conf561.tif	cc1cc2-YY	60	1	3	4693	51400	9.1304	0.13																0.446	0.345	0.41	0.075	0.443	0.32	0.364	0.181	0.235	0.361	0.188	0.375	0.325	0.379	0.373
cc1cc2-WT-t2-s1-3-w2Conf561.tif	cc1cc2-WT	120	1	3	822	52468	1.5667	0.13			cc1cc2-YY-t1-s2-1-w2Conf561.tif	cc1cc2-YY	60	2	1	3663	57786	6.3389	0.13																0.477	0.316	0.422	0.154	0.32	0.425	0.303	0.127	0.383	0.436	0.293	0.461	0.411	0.275	0.285
cc1cc2-WT-t2-s2-1-w2Conf561.tif	cc1cc2-WT	120	2	1	2077	112220	1.8508	0.12			cc1cc2-YY-t1-s2-2-w2Conf561.tif	cc1cc2-YY	60	2	2	4369	33970	12.8613	0.11																0.479	0.464	0.248	0.109	0.239	0.409	0.353	0.202	0.234	0.305	0.343	0.265	0.163	0.284	0.427
cc1cc2-WT-t2-s2-2-w2Conf561.tif	cc1cc2-WT	120	2	2	670	79174	0.84624	0.13			cc1cc2-YY-t1-s2-3-w2Conf561.tif	cc1cc2-YY	60	2	3	6648	79804	8.3304	0.13																0.552	0.474	0.312	0.346	0.357	0.145	0.338	0.224	0.133	0.373	0.358	0.333	0.152	0.337	0.249
cc1cc2-WT-t2-s2-3-w2Conf561.tif	cc1cc2-WT	120	2	3	1333	108548	1.228	0.12			cc1cc2-YY-t1-s3-1-w2Conf561.tif	cc1cc2-YY	60	3	1	15483	74642	20.743	0.13																0.512	0.518	0.19	0.325	0.35	0.166	0.409	0.391	0.3	0.287	0.292	0.189	0.184	0.356	0.233
cc1cc2-WT-t2-s2-4-w2Conf561.tif	cc1cc2-WT	120	2	4	868	110614	0.78471	0.07			cc1cc2-YY-t1-s3-2-w2Conf561.tif	cc1cc2-YY	60	3	2	8184	51880	15.7749	0.13																0.442	0.478	0.388	0.412	0.193	0.249	0.275	0.377	0.274	0.266	0.349	0.235	0.39	0.162	0.359
cc1cc2-WT-t2-s3-1-w2Conf561.tif	cc1cc2-WT	120	3	1	2529	110570	2.2872	0.15			cc1cc2-YY-t1-s3-3-w2Conf561.tif	cc1cc2-YY	60	3	3	11372	64984	17.4997	0.13																0.443	0.466	0.385		0.277	0.329	0.283	0.176	0.325	0.255	0.195	0.242	0.266	0.117	0.303
cc1cc2-WT-t2-s3-2-w2Conf561.tif	cc1cc2-WT	120	3	2	2493	123138	2.0246	0.15			cc1cc2-YY-t28-s1-1-w2Conf561.tif	cc1cc2-YY	1680	1	1	3603	68672	5.2467	0.12																0.382	0.483	0.222		0.241	0.336	0.188	0.285	0.319	0.21		0.269	0.311	0.314	0.264
cc1cc2-WT-t2-s3-3-w2Conf561.tif	cc1cc2-WT	120	3	3	2763	75288	3.6699	0.1			cc1cc2-YY-t28-s1-2-w2Conf561.tif	cc1cc2-YY	1680	1	2	10741	106114	10.1221	0.09																0.533	0.381	0.402		0.439	0.427	0.381	0.369	0.21			0.168
cc1cc2-WT-t30-s1-1-w2Conf561.tif	cc1cc2-WT	1800	1	1	16058	84026	19.1108	0.12			cc1cc2-YY-t28-s1-3-w2Conf561.tif	cc1cc2-YY	1680	1	3	1741	68982	2.5238	0.1																0.526	0.455			0.387		0.262	0.41	0.216			0.243
cc1cc2-WT-t30-s1-2-w2Conf561.tif	cc1cc2-WT	1800	1	2	13179	76028	17.3344	0.1			cc1cc2-YY-t28-s1-4-w2Conf561.tif	cc1cc2-YY	1680	1	4	1889	70168	2.6921	0.1																0.475				0.398		0.226	0.339	0.093
cc1cc2-WT-t30-s1-3-w2Conf561.tif	cc1cc2-WT	1800	1	3	2379	34212	6.9537	0.12			cc1cc2-YY-t28-s2-1-w2Conf561.tif	cc1cc2-YY	1680	2	1	2182	105650	2.0653	0.14																0.459				0.317		0.268		0.237
cc1cc2-WT-t30-s2-1-w2Conf561.tif	cc1cc2-WT	1800	2	1	5614	35134	15.9788	0.11			cc1cc2-YY-t28-s2-2-w2Conf561.tif	cc1cc2-YY	1680	2	2	900	52990	1.6984	0.15																				0.33		0.343		0.386
cc1cc2-WT-t30-s2-2-w2Conf561.tif	cc1cc2-WT	1800	2	2	7943	47896	16.5838	0.11			cc1cc2-YY-t28-s2-3-w2Conf561.tif	cc1cc2-YY	1680	2	3	968	48280	2.005	0.14																						0.357
cc1cc2-WT-t30-s2-3-w2Conf561.tif	cc1cc2-WT	1800	2	3	8532	52496	16.2527	0.11			cc1cc2-YY-t28-s3-1-w2Conf561.tif	cc1cc2-YY	1680	3	1	6538	56518	11.568	0.11																						0.327
cc1cc2-WT-t30-s3-1-w2Conf561.tif	cc1cc2-WT	1800	3	1	14017	74704	18.7634	0.11			cc1cc2-YY-t28-s3-2-w2Conf561.tif	cc1cc2-YY	1680	3	2	6766	69846	9.687	0.12																						0.33
cc1cc2-WT-t30-s3-2-w2Conf561.tif	cc1cc2-WT	1800	3	2	3812	18208	20.9359	0.12			cc1cc2-YY-t28-s3-3-w2Conf561.tif	cc1cc2-YY	1680	3	3	3469	60140	5.7682	0.13																						0.366
cc1cc2-WT-t32-s1-1-w2Conf561.tif	cc1cc2-WT	1920	1	1	12614	81036	15.5659	0.12			cc1cc2-YY-t2-s1-1-w2Conf561.tif	cc1cc2-YY	120	1	1	4982	78860	6.3175	0.15															mean (counts/um^2)	0.459395	0.407769	0.3545	0.272238	0.362486	0.359741	0.350944	0.276152	0.307188	0.284222	0.301179	0.33224	0.328458	0.30708	0.287029
cc1cc2-WT-t32-s1-2-w2Conf561.tif	cc1cc2-WT	1920	1	2	13329	80286	16.6019	0.12			cc1cc2-YY-t2-s1-2-w2Conf561.tif	cc1cc2-YY	120	1	2	3837	57052	6.7254	0.11															stdev	0.0624095	0.0680472	0.0746356	0.112597	0.0994708	0.115876	0.0717005	0.089694	0.0868081	0.0846478	0.0546626	0.0789426	0.102507	0.0889241	0.0761529
cc1cc2-WT-t32-s1-3-w2Conf561.tif	cc1cc2-WT	1920	1	3	4226	23668	17.8553	0.09			cc1cc2-YY-t2-s2-1-w2Conf561.tif	cc1cc2-YY	120	2	1	16854	94450	17.8444	0.14															count	38	26	30	21	35	27	36	33	32	27	28	25	24	25	35
cc1cc2-WT-t32-s2-1-w2Conf561.tif	cc1cc2-WT	1920	2	1	21778	105872	20.5701	0.09			cc1cc2-YY-t2-s2-2-w2Conf561.tif	cc1cc2-YY	120	2	2	11771	69998	16.8162	0.13															SEM	0.0101242	0.0133452	0.0136265	0.0245706	0.0168136	0.0223003	0.0119501	0.0156137	0.0153456	0.0162905	0.0103303	0.0157885	0.0209242	0.0177848	0.0128722
cc1cc2-WT-t32-s2-2-w2Conf561.tif	cc1cc2-WT	1920	2	2	7629	33574	22.7229	0.11			cc1cc2-YY-t2-s2-3-w2Conf561.tif	cc1cc2-YY	120	2	3	4820	28000	17.2143	0.13
cc1cc2-WT-t32-s3-1-w2Conf561.tif	cc1cc2-WT	1920	3	1	5114	20072	25.4783	0.1			cc1cc2-YY-t2-s3-1-w2Conf561.tif	cc1cc2-YY	120	3	1	8034	51334	15.6504	0.12
cc1cc2-WT-t32-s3-2-w2Conf561.tif	cc1cc2-WT	1920	3	2	15380	64622	23.7999	0.14			cc1cc2-YY-t2-s3-2-w2Conf561.tif	cc1cc2-YY	120	3	2	13311	74852	17.7831	0.13
cc1cc2-WT-t32-s3-3-w2Conf561.tif	cc1cc2-WT	1920	3	3	7021	40128	17.4965	0.14			cc1cc2-YY-t2-s3-3-w2Conf561.tif	cc1cc2-YY	120	3	3	4695	46096	10.1853	0.11
cc1cc2-WT-t34-s1-1-w2Conf561.tif	cc1cc2-WT	2040	1	1	11038	58940	18.7275	0.13			cc1cc2-YY-t2-s4-1-w2Conf561.tif	cc1cc2-YY	120	4	1	8193	59804	13.6998	0.11
cc1cc2-WT-t34-s1-2-w2Conf561.tif	cc1cc2-WT	2040	1	2	8850	38586	22.9358	0.11			cc1cc2-YY-t30-s1-1-w2Conf561.tif	cc1cc2-YY	1800	1	1	8375	54764	15.2929	0.11
cc1cc2-WT-t34-s1-3-w2Conf561.tif	cc1cc2-WT	2040	1	3	2418	24874	9.721	0.09			cc1cc2-YY-t30-s1-2-w2Conf561.tif	cc1cc2-YY	1800	1	2	5840	44552	13.1083	0.13
cc1cc2-WT-t34-s2-1-w2Conf561.tif	cc1cc2-WT	2040	2	1	18458	83656	22.0642	0.11			cc1cc2-YY-t30-s2-1-w2Conf561.tif	cc1cc2-YY	1800	2	1	10753	91590	11.7404	0.12
cc1cc2-WT-t34-s3-1-w2Conf561.tif	cc1cc2-WT	2040	3	1	4636	25232	18.3735	0.1			cc1cc2-YY-t30-s2-2-w2Conf561.tif	cc1cc2-YY	1800	2	2	1546	36446	4.2419	0.12
cc1cc2-WT-t34-s3-2-w2Conf561.tif	cc1cc2-WT	2040	3	2	7960	37920	20.9916	0.08			cc1cc2-YY-t30-s3-1-w2Conf561.tif	cc1cc2-YY	1800	3	1	8546	57176	14.9468	0.13
cc1cc2-WT-t34-s4-1-w2Conf561.tif	cc1cc2-WT	2040	4	1	13349	67792	19.6911	0.14			cc1cc2-YY-t30-s3-2-w2Conf561.tif	cc1cc2-YY	1800	3	2	7850	41966	18.7056	0.09
cc1cc2-WT-t34-s4-2-w2Conf561.tif	cc1cc2-WT	2040	4	2	18215	86040	21.1704	0.16			cc1cc2-YY-t30-s3-3-w2Conf561.tif	cc1cc2-YY	1800	3	3	1794	48316	3.7131	0.14
cc1cc2-WT-t34-s4-3-w2Conf561.tif	cc1cc2-WT	2040	4	3	20869	87412	23.8743	0.15			cc1cc2-YY-t32-s1-1-w2Conf561.tif	cc1cc2-YY	1920	1	1	2824	31470	8.9736	0.15
cc1cc2-WT-t3-s1-1-w2Conf561.tif	cc1cc2-WT	180	1	1	2006	121344	1.6532	0.13			cc1cc2-YY-t32-s1-2-w2Conf561.tif	cc1cc2-YY	1920	1	2	8388	60982	13.7549	0.15
cc1cc2-WT-t3-s1-2-w2Conf561.tif	cc1cc2-WT	180	1	2	1838	108620	1.6921	0.13			cc1cc2-YY-t32-s1-3-w2Conf561.tif	cc1cc2-YY	1920	1	3	9904	75230	13.165	0.12
cc1cc2-WT-t3-s1-3-w2Conf561.tif	cc1cc2-WT	180	1	3	4870	107466	4.5317	0.12			cc1cc2-YY-t32-s1-4-w2Conf561.tif	cc1cc2-YY	1920	1	4	1097	51224	2.1416	0.12
cc1cc2-WT-t3-s1-4-w2Conf561.tif	cc1cc2-WT	180	1	4	2749	78600	3.4975	0.12			cc1cc2-YY-t32-s1-5-w2Conf561.tif	cc1cc2-YY	1920	1	5	1473	69446	2.1211	0.13
cc1cc2-WT-t3-s2-1-w2Conf561.tif	cc1cc2-WT	180	2	1	4703	129386	3.6349	0.14			cc1cc2-YY-t32-s2-1-w2Conf561.tif	cc1cc2-YY	1920	2	1	11826	80540	14.6834	0.13
cc1cc2-WT-t3-s2-2-w2Conf561.tif	cc1cc2-WT	180	2	2	7512	91870	8.1768	0.11			cc1cc2-YY-t32-s2-2-w2Conf561.tif	cc1cc2-YY	1920	2	2	4848	55880	8.6757	0.11
cc1cc2-WT-t3-s2-3-w2Conf561.tif	cc1cc2-WT	180	2	3	3787	101422	3.7339	0.14			cc1cc2-YY-t32-s2-3-w2Conf561.tif	cc1cc2-YY	1920	2	3	7695	51296	15.0012	0.13
cc1cc2-WT-t3-s3-1-w2Conf561.tif	cc1cc2-WT	180	3	1	9005	111102	8.1052	0.11			cc1cc2-YY-t32-s3-1-w2Conf561.tif	cc1cc2-YY	1920	3	1	4920	45266	10.8691	0.15
cc1cc2-WT-t3-s3-2-w2Conf561.tif	cc1cc2-WT	180	3	2	13804	121872	11.3266	0.11			cc1cc2-YY-t32-s3-2-w2Conf561.tif	cc1cc2-YY	1920	3	2	6001	55390	10.8341	0.14
cc1cc2-WT-t3-s3-3-w2Conf561.tif	cc1cc2-WT	180	3	3	11241	105318	10.6734	0.12			cc1cc2-YY-t32-s3-3-w2Conf561.tif	cc1cc2-YY	1920	3	3	12416	100142	12.3984	0.15
cc1cc2-WT-t3-s3-4-w2Conf561.tif	cc1cc2-WT	180	3	4	22269	196004	11.3615	0.11			cc1cc2-YY-t34-s1-1-w2Conf561.tif	cc1cc2-YY	2040	1	1	2247	54490	4.1237	0.17
cc1cc2-WT-t4-s1-1-w2Conf561.tif	cc1cc2-WT	240	1	1	11946	98426	12.137	0.11			cc1cc2-YY-t34-s1-2-w2Conf561.tif	cc1cc2-YY	2040	1	2	1962	60806	3.2267	0.19
cc1cc2-WT-t4-s1-2-w2Conf561.tif	cc1cc2-WT	240	1	2	6753	83948	8.0443	0.11			cc1cc2-YY-t34-s1-3-w2Conf561.tif	cc1cc2-YY	2040	1	3	3364	35294	9.5314	0.12
cc1cc2-WT-t4-s1-3-w2Conf561.tif	cc1cc2-WT	240	1	3	15483	119052	13.0052	0.12			cc1cc2-YY-t34-s2-1-w2Conf561.tif	cc1cc2-YY	2040	2	1	424	44594	0.9508	0.12
cc1cc2-WT-t4-s2-1-w2Conf561.tif	cc1cc2-WT	240	2	1	11351	76194	14.8975	0.14			cc1cc2-YY-t34-s2-2-w2Conf561.tif	cc1cc2-YY	2040	2	2	1477	62568	2.3606	0.13
cc1cc2-WT-t4-s2-2-w2Conf561.tif	cc1cc2-WT	240	2	2	20375	109498	18.6076	0.12			cc1cc2-YY-t34-s2-3-w2Conf561.tif	cc1cc2-YY	2040	2	3	833	43094	1.933	0.13
cc1cc2-WT-t4-s2-3-w2Conf561.tif	cc1cc2-WT	240	2	3	21613	131008	16.4975	0.12			cc1cc2-YY-t34-s2-4-w2Conf561.tif	cc1cc2-YY	2040	2	4	1138	35898	3.1701	0.12
cc1cc2-WT-t4-s3-1-w2Conf561.tif	cc1cc2-WT	240	3	1	14451	92490	15.6244	0.12			cc1cc2-YY-t34-s3-1-w2Conf561.tif	cc1cc2-YY	2040	3	1	8119	49490	16.4053	0.09
cc1cc2-WT-t4-s3-2-w2Conf561.tif	cc1cc2-WT	240	3	2	4431	88650	4.9983	0.14			cc1cc2-YY-t34-s3-2-w2Conf561.tif	cc1cc2-YY	2040	3	2	18502	93984	19.6863	0.1
cc1cc2-WT-t4-s3-3-w2Conf561.tif	cc1cc2-WT	240	3	3	2882	58210	4.951	0.13			cc1cc2-YY-t34-s3-3-w2Conf561.tif	cc1cc2-YY	2040	3	3	2508	25906	9.6812	0.12
cc1cc2-WT-t4-s3-4-w2Conf561.tif	cc1cc2-WT	240	3	4	6828	93750	7.2832	0.11			cc1cc2-YY-t34-s4-1-w2Conf561.tif	cc1cc2-YY	2040	4	1	8496	108596	7.8235	0.16
cc1cc2-WT-t50-s1-1-w2Conf561.tif	cc1cc2-WT	3000	1	1	20120	98692	20.3867	0.12			cc1cc2-YY-t34-s4-2-w2Conf561.tif	cc1cc2-YY	2040	4	2	6770	112554	6.0149	0.12
cc1cc2-WT-t50-s1-2-w2Conf561.tif	cc1cc2-WT	3000	1	2	12858	64952	19.7962	0.12			cc1cc2-YY-t34-s5-1-w2Conf561.tif	cc1cc2-YY	2040	5	1	6341	100494	6.3098	0.12
cc1cc2-WT-t50-s1-3-w2Conf561.tif	cc1cc2-WT	3000	1	3	13951	66350	21.0264	0.14			cc1cc2-YY-t34-s5-2-w2Conf561.tif	cc1cc2-YY	2040	5	2	914	18056	5.062	0.09
cc1cc2-WT-t50-s1-4-w2Conf561.tif	cc1cc2-WT	3000	1	4	17369	95996	18.0935	0.11			cc1cc2-YY-t34-s5-3-w2Conf561.tif	cc1cc2-YY	2040	5	3	12786	90514	14.126	0.12
cc1cc2-WT-t50-s2-1-w2Conf561.tif	cc1cc2-WT	3000	2	1	3471	28872	12.022	0.1			cc1cc2-YY-t34-s5-4-w2Conf561.tif	cc1cc2-YY	2040	5	4	6348	97776	6.4924	0.12
cc1cc2-WT-t50-s2-2-w2Conf561.tif	cc1cc2-WT	3000	2	2	2419	14290	16.9279	0.1			cc1cc2-YY-t3-s1-1-w2Conf561.tif	cc1cc2-YY	180	1	1	5911	90810	6.5092	0.14
cc1cc2-WT-t50-s2-3-w2Conf561.tif	cc1cc2-WT	3000	2	3	4867	17070	28.512	0.09			cc1cc2-YY-t3-s1-2-w2Conf561.tif	cc1cc2-YY	180	1	2	15141	89152	16.9834	0.12
cc1cc2-WT-t50-s2-4-w2Conf561.tif	cc1cc2-WT	3000	2	4	2979	13042	22.8416	0.11			cc1cc2-YY-t3-s1-3-w2Conf561.tif	cc1cc2-YY	180	1	3	13504	62664	21.5499	0.12
cc1cc2-WT-t50-s3-1-w2Conf561.tif	cc1cc2-WT	3000	3	1	13833	58494	23.6486	0.12			cc1cc2-YY-t3-s1-4-w2Conf561.tif	cc1cc2-YY	180	1	4	8020	52976	15.1389	0.13
cc1cc2-WT-t50-s3-2-w2Conf561.tif	cc1cc2-WT	3000	3	2	22645	119034	19.024	0.12			cc1cc2-YY-t3-s2-1-w2Conf561.tif	cc1cc2-YY	180	2	1	10521	129668	8.1138	0.13
cc1cc2-WT-t50-s3-3-w2Conf561.tif	cc1cc2-WT	3000	3	3	22986	121574	18.907	0.13			cc1cc2-YY-t3-s2-2-w2Conf561.tif	cc1cc2-YY	180	2	2	10384	63802	16.2754	0.14
cc1cc2-WT-t6-s1-1-w2Conf561.tif	cc1cc2-WT	360	1	1	18878	105048	17.9708	0.13			cc1cc2-YY-t3-s2-3-w2Conf561.tif	cc1cc2-YY	180	2	3	6315	49588	12.7349	0.14
cc1cc2-WT-t6-s1-2-w2Conf561.tif	cc1cc2-WT	360	1	2	14203	83780	16.9527	0.14			cc1cc2-YY-t3-s2-4-w2Conf561.tif	cc1cc2-YY	180	2	4	8318	60236	13.809	0.13
cc1cc2-WT-t6-s1-3-w2Conf561.tif	cc1cc2-WT	360	1	3	19205	125032	15.3601	0.12			cc1cc2-YY-t3-s2-5-w2Conf561.tif	cc1cc2-YY	180	2	5	10502	71148	14.7608	0.14
cc1cc2-WT-t6-s1-4-w2Conf561.tif	cc1cc2-WT	360	1	4	18370	113522	16.1819	0.13			cc1cc2-YY-t3-s3-1-w2Conf561.tif	cc1cc2-YY	180	3	1	10873	78818	13.7951	0.11
cc1cc2-WT-t6-s2-1-w2Conf561.tif	cc1cc2-WT	360	2	1	11054	78046	14.1634	0.12			cc1cc2-YY-t3-s3-2-w2Conf561.tif	cc1cc2-YY	180	3	2	8424	62926	13.3872	0.11
cc1cc2-WT-t6-s2-2-w2Conf561.tif	cc1cc2-WT	360	2	2	12398	98360	12.6047	0.1			cc1cc2-YY-t3-s3-3-w2Conf561.tif	cc1cc2-YY	180	3	3	8973	62354	14.3904	0.1
cc1cc2-WT-t6-s2-3-w2Conf561.tif	cc1cc2-WT	360	2	3	15094	106550	14.1661	0.12			cc1cc2-YY-t3-s3-4-w2Conf561.tif	cc1cc2-YY	180	3	4	8433	42622	19.7856	0.13
cc1cc2-WT-t6-s3-1-w2Conf561.tif	cc1cc2-WT	360	3	1	32070	181536	17.6659	0.11			cc1cc2-YY-t3-s3-5-w2Conf561.tif	cc1cc2-YY	180	3	5	17526	92860	18.8736	0.14
cc1cc2-WT-t6-s3-2-w2Conf561.tif	cc1cc2-WT	360	3	2	14562	143278	10.1635	0.1			cc1cc2-YY-t4-s1-1-w2Conf561.tif	cc1cc2-YY	240	1	1	11821	64036	18.4599	0.13
cc1cc2-WT-t6-s3-3-w2Conf561.tif	cc1cc2-WT	360	3	3	3955	47578	8.3127	0.1			cc1cc2-YY-t4-s1-2-w2Conf561.tif	cc1cc2-YY	240	1	2	10151	57160	17.7589	0.13
cc1cc2-WT-t8-s1-1-w2Conf561.tif	cc1cc2-WT	480	1	1	5189	78346	6.6232	0.13			cc1cc2-YY-t4-s1-3-w2Conf561.tif	cc1cc2-YY	240	1	3	10763	50352	21.3755	0.12
cc1cc2-WT-t8-s1-2-w2Conf561.tif	cc1cc2-WT	480	1	2	3661	45222	8.0956	0.13			cc1cc2-YY-t4-s1-4-w2Conf561.tif	cc1cc2-YY	240	1	4	17669	89988	19.6348	0.12
cc1cc2-WT-t8-s1-3-w2Conf561.tif	cc1cc2-WT	480	1	3	16722	107346	15.5777	0.14			cc1cc2-YY-t4-s1-5-w2Conf561.tif	cc1cc2-YY	240	1	5	12100	63192	19.148	0.13
cc1cc2-WT-t8-s1-4-w2Conf561.tif	cc1cc2-WT	480	1	4	18222	116806	15.6002	0.14			cc1cc2-YY-t4-s2-1-w2Conf561.tif	cc1cc2-YY	240	2	1	2809	26380	10.6482	0.09
cc1cc2-WT-t8-s2-1-w2Conf561.tif	cc1cc2-WT	480	2	1	21401	140932	15.1853	0.11			cc1cc2-YY-t4-s2-2-w2Conf561.tif	cc1cc2-YY	240	2	2	9252	52386	17.6612	0.11
cc1cc2-WT-t8-s2-2-w2Conf561.tif	cc1cc2-WT	480	2	2	6751	33044	20.4303	0.12			cc1cc2-YY-t4-s2-3-w2Conf561.tif	cc1cc2-YY	240	2	3	7292	36178	20.1559	0.14
cc1cc2-WT-t8-s2-3-w2Conf561.tif	cc1cc2-WT	480	2	3	19696	92870	21.2081	0.1			cc1cc2-YY-t4-s2-4-w2Conf561.tif	cc1cc2-YY	240	2	4	5358	35224	15.2112	0.14
cc1cc2-WT-t8-s3-1-w2Conf561.tif	cc1cc2-WT	480	3	1	14406	75468	19.0889	0.11			cc1cc2-YY-t4-s3-1-w2Conf561.tif	cc1cc2-YY	240	3	1	15312	103916	14.735	0.12
cc1cc2-WT-t8-s3-2-w2Conf561.tif	cc1cc2-WT	480	3	2	20435	112068	18.2345	0.12			cc1cc2-YY-t4-s3-2-w2Conf561.tif	cc1cc2-YY	240	3	2	5938	33676	17.6327	0.13
cc1cc2-WT-t8-s3-3-w2Conf561.tif	cc1cc2-WT	480	3	3	16164	80674	20.0362	0.11			cc1cc2-YY-t4-s3-3-w2Conf561.tif	cc1cc2-YY	240	3	3	10501	80726	13.0082	0.13
cc1cc2-WT-t0.25-s1-1-w2Conf561.tif	cc1cc2-WT	15	1	1	21260	72110	29.4827	0.1			cc1cc2-YY-t4-s3-4-w2Conf561.tif	cc1cc2-YY	240	3	4	1465	41032	3.5704	0.13
cc1cc2-WT-t0.25-s1-2-w2Conf561.tif	cc1cc2-WT	15	1	2	12746	53176	23.9695	0.12			cc1cc2-YY-t50-s1-1-w2Conf561.tif	cc1cc2-YY	3000	1	1	7154	41624	17.1872	0.14
cc1cc2-WT-t0.25-s1-3-w2Conf561.tif	cc1cc2-WT	15	1	3	10034	42578	23.5662	0.12			cc1cc2-YY-t50-s1-2-w2Conf561.tif	cc1cc2-YY	3000	1	2	3993	36118	11.0554	0.13
cc1cc2-WT-t0.25-s2-1-w2Conf561.tif	cc1cc2-WT	15	2	1	14205	63602	22.3342	0.11			cc1cc2-YY-t50-s1-3-w2Conf561.tif	cc1cc2-YY	3000	1	3	4787	44258	10.8161	0.13
cc1cc2-WT-t0.25-s2-2-w2Conf561.tif	cc1cc2-WT	15	2	2	25783	75684	34.0666	0.09			cc1cc2-YY-t50-s2-1-w2Conf561.tif	cc1cc2-YY	3000	2	1	5715	63144	9.0507	0.13
cc1cc2-WT-t0.25-s2-3-w2Conf561.tif	cc1cc2-WT	15	2	3	17804	66062	26.9504	0.09			cc1cc2-YY-t50-s2-2-w2Conf561.tif	cc1cc2-YY	3000	2	2	6679	82644	8.0817	0.13
cc1cc2-WT-t0.25-s3-1-w2Conf561.tif	cc1cc2-WT	15	3	1	26798	92444	28.9884	0.09			cc1cc2-YY-t50-s2-3-w2Conf561.tif	cc1cc2-YY	3000	2	3	5887	57548	10.2297	0.12
cc1cc2-WT-t0.25-s3-2-w2Conf561.tif	cc1cc2-WT	15	3	2	29698	115162	25.788	0.11			cc1cc2-YY-t50-s3-1-w2Conf561.tif	cc1cc2-YY	3000	3	1	4230	97074	4.3575	0.12
cc1cc2-WT-t0.25-s3-3-w2Conf561.tif	cc1cc2-WT	15	3	3	18891	69318	27.2527	0.11			cc1cc2-YY-t50-s3-2-w2Conf561.tif	cc1cc2-YY	3000	3	2	3094	50262	6.1557	0.12
cc1cc2-WT-t0.5-s1-1-w2Conf561.tif	cc1cc2-WT	30	1	1	17156	68302	25.1179	0.11			cc1cc2-YY-t50-s3-3-w2Conf561.tif	cc1cc2-YY	3000	3	3	3618	40654	8.8995	0.09
cc1cc2-WT-t0.5-s1-2-w2Conf561.tif	cc1cc2-WT	30	1	2	12136	43104	28.1552	0.1			cc1cc2-YY-t6-s1-1-w2Conf561.tif	cc1cc2-YY	360	1	1	10296	80248	12.8302	0.12
cc1cc2-WT-t0.5-s1-3-w2Conf561.tif	cc1cc2-WT	30	1	3	24145	89574	26.9554	0.11			cc1cc2-YY-t6-s1-2-w2Conf561.tif	cc1cc2-YY	360	1	2	9461	84150	11.243	0.12
cc1cc2-WT-t0.5-s2-1-w2Conf561.tif	cc1cc2-WT	30	2	1	10745	75630	14.2073	0.11			cc1cc2-YY-t6-s1-3-w2Conf561.tif	cc1cc2-YY	360	1	3	9713	95830	10.1357	0.12
cc1cc2-WT-t0.5-s2-2-w2Conf561.tif	cc1cc2-WT	30	2	2	5245	49048	10.6936	0.11			cc1cc2-YY-t6-s1-4-w2Conf561.tif	cc1cc2-YY	360	1	4	7874	74938	10.5074	0.13
cc1cc2-WT-t0.5-s2-3-w2Conf561.tif	cc1cc2-WT	30	2	3	10862	61368	17.6998	0.11			cc1cc2-YY-t6-s2-1-w2Conf561.tif	cc1cc2-YY	360	2	1	10089	80024	12.6075	0.13
cc1cc2-WT-t0.5-s3-1-w2Conf561.tif	cc1cc2-WT	30	3	1	16429	74368	22.0915	0.11			cc1cc2-YY-t6-s2-2-w2Conf561.tif	cc1cc2-YY	360	2	2	13365	109954	12.1551	0.12
cc1cc2-WT-t0.5-s3-2-w2Conf561.tif	cc1cc2-WT	30	3	2	9790	36578	26.7647	0.1			cc1cc2-YY-t6-s2-3-w2Conf561.tif	cc1cc2-YY	360	2	3	3787	54546	6.9428	0.19
cc1cc2-WT-t0.5-s3-3-w2Conf561.tif	cc1cc2-WT	30	3	3	17793	77084	23.0826	0.09			cc1cc2-YY-t6-s2-4-w2Conf561.tif	cc1cc2-YY	360	2	4	7529	86982	8.6558	0.12
cc1cc2-WT-t0.75-s1-1-w2Conf561.tif	cc1cc2-WT	45	1	1	7042	36536	19.2741	0.11			cc1cc2-YY-t6-s2-5-w2Conf561.tif	cc1cc2-YY	360	2	5	6985	41328	16.9014	0.13
cc1cc2-WT-t0.75-s1-2-w2Conf561.tif	cc1cc2-WT	45	1	2	9336	56218	16.6068	0.13			cc1cc2-YY-t6-s3-1-w2Conf561.tif	cc1cc2-YY	360	3	1	11236	62736	17.91	0.13
cc1cc2-WT-t0.75-s1-3-w2Conf561.tif	cc1cc2-WT	45	1	3	14472	62954	22.9882	0.11			cc1cc2-YY-t6-s3-2-w2Conf561.tif	cc1cc2-YY	360	3	2	7538	47542	15.8555	0.13
cc1cc2-WT-t0.75-s2-1-w2Conf561.tif	cc1cc2-WT	45	2	1	16361	136268	12.0065	0.11			cc1cc2-YY-t0.25-s1-1-w2Conf561.tif	cc1cc2-YY	15	1	1	6065	47182	12.8545	0.12
cc1cc2-WT-t0.75-s2-2-w2Conf561.tif	cc1cc2-WT	45	2	2	3967	40112	9.8898	0.14			cc1cc2-YY-t0.25-s1-2-w2Conf561.tif	cc1cc2-YY	15	1	2	2604	38766	6.7172	0.14
cc1cc2-WT-t0.75-s2-3-w2Conf561.tif	cc1cc2-WT	45	2	3	4719	33046	14.2801	0.12			cc1cc2-YY-t0.25-s1-3-w2Conf561.tif	cc1cc2-YY	15	1	3	6406	51934	12.3349	0.12
cc1cc2-WT-t0.75-s3-1-w2Conf561.tif	cc1cc2-WT	45	3	1	4401	29866	14.7358	0.12			cc1cc2-YY-t0.25-s1-4-w2Conf561.tif	cc1cc2-YY	15	1	4	5549	35924	15.4465	0.11
cc1cc2-WT-t0.75-s3-2-w2Conf561.tif	cc1cc2-WT	45	3	2	6784	45542	14.8961	0.14			cc1cc2-YY-t0.25-s1-5-w2Conf561.tif	cc1cc2-YY	15	1	5	6392	34476	18.5404	0.1
cc1cc2-WT-t0.75-s3-3-w2Conf561.tif	cc1cc2-WT	45	3	3	8813	60300	14.6153	0.13			cc1cc2-YY-t0.25-s2-1-w2Conf561.tif	cc1cc2-YY	15	2	1	3080	33048	9.3198	0.12
cc1cc2-WT-t0-s1-1-w2Conf561.tif	cc1cc2-WT	0	1	1	12903	47988	26.888	0.15			cc1cc2-YY-t0.25-s2-2-w2Conf561.tif	cc1cc2-YY	15	2	2	7875	44244	17.799	0.11
cc1cc2-WT-t0-s1-2-w2Conf561.tif	cc1cc2-WT	0	1	2	8238	37464	21.9891	0.14			cc1cc2-YY-t0.25-s2-3-w2Conf561.tif	cc1cc2-YY	15	2	3	1149	20386	5.6362	0.11
cc1cc2-WT-t0-s1-3-w2Conf561.tif	cc1cc2-WT	0	1	3	12047	42778	28.1617	0.12			cc1cc2-YY-t0.25-s3-1-w2Conf561.tif	cc1cc2-YY	15	3	1	5189	47140	11.0076	0.11
cc1cc2-WT-t0-s2-1-w2Conf561.tif	cc1cc2-WT	0	2	1	10736	47038	22.8241	0.13			cc1cc2-YY-t0.25-s3-2-w2Conf561.tif	cc1cc2-YY	15	3	2	2011	24368	8.2526	0.11
cc1cc2-WT-t0-s2-2-w2Conf561.tif	cc1cc2-WT	0	2	2	17810	67726	26.2971	0.12			cc1cc2-YY-t0.25-s3-3-w2Conf561.tif	cc1cc2-YY	15	3	3	4279	40536	10.556	0.14
cc1cc2-WT-t0-s2-3-w2Conf561.tif	cc1cc2-WT	0	2	3	20990	85212	24.6327	0.13			cc1cc2-YY-t0.5-s1-1-w2Conf561.tif	cc1cc2-YY	30	1	1	4555	64426	7.0701	0.09
cc1cc2-WT-t0-s3-1-w2Conf561.tif	cc1cc2-WT	0	3	1	14316	51216	27.9522	0.12			cc1cc2-YY-t0.5-s1-2-w2Conf561.tif	cc1cc2-YY	30	1	2	6383	45462	14.0403	0.09
cc1cc2-WT-t0-s3-2-w2Conf561.tif	cc1cc2-WT	0	3	2	11324	51398	22.032	0.13			cc1cc2-YY-t0.5-s1-3-w2Conf561.tif	cc1cc2-YY	30	1	3	7265	49082	14.8018	0.1
cc1cc2-WT-t0-s3-3-w2Conf561.tif	cc1cc2-WT	0	3	3	16963	64264	26.3958	0.12			cc1cc2-YY-t0.5-s2-1-w2Conf561.tif	cc1cc2-YY	30	2	1	7048	36848	19.1272	0.12
cc1cc2-WT-t1.5-s1-1-w2Conf561.tif	cc1cc2-WT	90	1	1	4549	118256	3.8467	0.15			cc1cc2-YY-t0.5-s2-2-w2Conf561.tif	cc1cc2-YY	30	2	2	12369	78064	15.8447	0.12
cc1cc2-WT-t1.5-s1-2-w2Conf561.tif	cc1cc2-WT	90	1	2	3027	182452	1.6591	0.14			cc1cc2-YY-t0.5-s2-3-w2Conf561.tif	cc1cc2-YY	30	2	3	7371	50550	14.5816	0.13
cc1cc2-WT-t1.5-s1-3-w2Conf561.tif	cc1cc2-WT	90	1	3	578	100004	0.57798	0.13			cc1cc2-YY-t0.5-s2-4-w2Conf561.tif	cc1cc2-YY	30	2	4	13268	89536	14.8186	0.13
cc1cc2-WT-t1.5-s2-1-w2Conf561.tif	cc1cc2-WT	90	2	1	2256	66784	3.3781	0.08			cc1cc2-YY-t0.5-s3-1-w2Conf561.tif	cc1cc2-YY	30	3	1	4023	36988	10.8765	0.1
cc1cc2-WT-t1.5-s2-2-w2Conf561.tif	cc1cc2-WT	90	2	2	4803	144040	3.3345	0.12			cc1cc2-YY-t0.5-s3-2-w2Conf561.tif	cc1cc2-YY	30	3	2	3259	22420	14.5361	0.1
cc1cc2-WT-t1.5-s2-3-w2Conf561.tif	cc1cc2-WT	90	2	3	1462	57738	2.5321	0.13			cc1cc2-YY-t0.5-s3-3-w2Conf561.tif	cc1cc2-YY	30	3	3	3708	20136	18.4148	0.1
cc1cc2-WT-t1.5-s3-1-w2Conf561.tif	cc1cc2-WT	90	3	1	3625	91410	3.9656	0.17			cc1cc2-YY-t0.5-s4-1-w2Conf561.tif	cc1cc2-YY	30	4	1	610	14138	4.3146	0.12
cc1cc2-WT-t1.5-s3-2-w2Conf561.tif	cc1cc2-WT	90	3	2	2957	52738	5.607	0.12			cc1cc2-YY-t0.5-s4-2-w2Conf561.tif	cc1cc2-YY	30	4	2	691	15128	4.5677	0.12
cc1cc2-WT-t1.5-s3-3-w2Conf561.tif	cc1cc2-WT	90	3	3	2901	90736	3.1972	0.12			cc1cc2-YY-t0.5-s4-3-w2Conf561.tif	cc1cc2-YY	30	4	3	3265	36694	8.8979	0.11
cc1cc2-WT-t1-s1-1-w2Conf561.tif	cc1cc2-WT	60	1	1	15557	111304	13.977	0.12			cc1cc2-YY-t0.5-s4-4-w2Conf561.tif	cc1cc2-YY	30	4	4	1300	75612	1.7193	0.14
cc1cc2-WT-t1-s1-2-w2Conf561.tif	cc1cc2-WT	60	1	2	14897	98418	15.1365	0.12			cc1cc2-YY-t0.75-s1-1-w2Conf561.tif	cc1cc2-YY	45	1	1	1406	54190	2.5946	0.11
cc1cc2-WT-t1-s1-3-w2Conf561.tif	cc1cc2-WT	60	1	3	24295	141264	17.1983	0.12			cc1cc2-YY-t0.75-s1-2-w2Conf561.tif	cc1cc2-YY	45	1	2	6337	81824	7.7447	0.13
cc1cc2-WT-t1-s2-1-w2Conf561.tif	cc1cc2-WT	60	2	1	13160	90602	14.5251	0.11			cc1cc2-YY-t0.75-s1-3-w2Conf561.tif	cc1cc2-YY	45	1	3	4881	35858	13.612	0.16
cc1cc2-WT-t1-s2-2-w2Conf561.tif	cc1cc2-WT	60	2	2	7809	88868	8.7872	0.13			cc1cc2-YY-t0.75-s2-1-w2Conf561.tif	cc1cc2-YY	45	2	1	4330	119382	3.627	0.14
cc1cc2-WT-t1-s2-3-w2Conf561.tif	cc1cc2-WT	60	2	3	12001	129758	9.2488	0.12			cc1cc2-YY-t0.75-s2-2-w2Conf561.tif	cc1cc2-YY	45	2	2	3151	117044	2.6921	0.12
cc1cc2-WT-t1-s3-1-w2Conf561.tif	cc1cc2-WT	60	3	1	11083	92002	12.0465	0.12			cc1cc2-YY-t0.75-s2-3-w2Conf561.tif	cc1cc2-YY	45	2	3	0	355872	0	0.15
cc1cc2-WT-t1-s3-2-w2Conf561.tif	cc1cc2-WT	60	3	2	9050	84296	10.736	0.09			cc1cc2-YY-t0.75-s2-4-w2Conf561.tif	cc1cc2-YY	45	2	4	8302	68042	12.2013	0.11
cc1cc2-WT-t1-s3-3-w2Conf561.tif	cc1cc2-WT	60	3	3	6889	173950	3.9603	0.14			cc1cc2-YY-t0.75-s3-1-w2Conf561.tif	cc1cc2-YY	45	3	1	3005	63524	4.7305	0.15
cc1cc2-WT-t28-s1-1-w2Conf561.tif	cc1cc2-WT	1680	1	1	20135	85054	23.6732	0.06			cc1cc2-YY-t0.75-s3-2-w2Conf561.tif	cc1cc2-YY	45	3	2	13830	92692	14.9204	0.14
cc1cc2-WT-t28-s1-2-w2Conf561.tif	cc1cc2-WT	1680	1	2	16337	59732	27.3505	0.1			cc1cc2-YY-t0.75-s3-3-w2Conf561.tif	cc1cc2-YY	45	3	3	6371	42536	14.9779	0.15
cc1cc2-WT-t28-s2-1-w2Conf561.tif	cc1cc2-WT	1680	2	1	17106	64662	26.4545	0.13			cc1cc2-YY-t0-s1-1-w2Conf561.tif	cc1cc2-YY	0	1	1	9047	40232	22.4871	0.12
cc1cc2-WT-t28-s2-2-w2Conf561.tif	cc1cc2-WT	1680	2	2	15921	60008	26.5315	0.13			cc1cc2-YY-t0-s1-2-w2Conf561.tif	cc1cc2-YY	0	1	2	13059	65338	19.9868	0.13
cc1cc2-WT-t28-s2-3-w2Conf561.tif	cc1cc2-WT	1680	2	3	17903	75110	23.8357	0.13			cc1cc2-YY-t0-s1-3-w2Conf561.tif	cc1cc2-YY	0	1	3	18157	89106	20.3769	0.14
cc1cc2-WT-t28-s2-4-w2Conf561.tif	cc1cc2-WT	1680	2	4	17082	85392	20.0042	0.1			cc1cc2-YY-t0-s2-1-w2Conf561.tif	cc1cc2-YY	0	2	1	7475	35042	21.3315	0.13
cc1cc2-WT-t28-s3-1-w2Conf561.tif	cc1cc2-WT	1680	3	1	13933	61246	22.7492	0.09			cc1cc2-YY-t0-s2-2-w2Conf561.tif	cc1cc2-YY	0	2	2	9784	51760	18.9026	0.15
cc1cc2-WT-t28-s3-2-w2Conf561.tif	cc1cc2-WT	1680	3	2	16531	75710	21.8346	0.11			cc1cc2-YY-t0-s2-3-w2Conf561.tif	cc1cc2-YY	0	2	3	6530	45244	14.4329	0.13
cc1cc2-WT-t28-s3-3-w2Conf561.tif	cc1cc2-WT	1680	3	3	7075	37834	18.7001	0.12			cc1cc2-YY-t0-s3-1-w2Conf561.tif	cc1cc2-YY	0	3	1	10753	53972	19.9233	0.13
cc1cc2-WT-t28-s3-4-w2Conf561.tif	cc1cc2-WT	1680	3	4	9560	47500	20.1263	0.13			cc1cc2-YY-t0-s3-2-w2Conf561.tif	cc1cc2-YY	0	3	2	13532	64858	20.864	0.14
cc1cc2-WT-t2-s1-1-w2Conf561.tif	cc1cc2-WT	120	1	1	1079	76150	1.4169	0.13			cc1cc2-YY-t0-s3-3-w2Conf561.tif	cc1cc2-YY	0	3	3	8531	56590	15.0751	0.14
cc1cc2-WT-t2-s1-2-w2Conf561.tif	cc1cc2-WT	120	1	2	3744	98188	3.8131	0.13			cc1cc2-YY-t0-s3-4-w2Conf561.tif	cc1cc2-YY	0	3	4	13346	68290	19.5431	0.15
cc1cc2-WT-t2-s1-3-w2Conf561.tif	cc1cc2-WT	120	1	3	4797	100512	4.7726	0.14			cc1cc2-YY-t1.5-s1-1-w2Conf561.tif	cc1cc2-YY	90	1	1	16991	100790	16.8578	0.1
cc1cc2-WT-t2-s2-1-w2Conf561.tif	cc1cc2-WT	120	2	1	6073	111448	5.4492	0.13			cc1cc2-YY-t1.5-s1-2-w2Conf561.tif	cc1cc2-YY	90	1	2	14385	157616	9.1266	0.11
cc1cc2-WT-t2-s2-2-w2Conf561.tif	cc1cc2-WT	120	2	2	16306	196674	8.2909	0.14			cc1cc2-YY-t1.5-s1-3-w2Conf561.tif	cc1cc2-YY	90	1	3	7737	134198	5.7654	0.1
cc1cc2-WT-t2-s2-3-w2Conf561.tif	cc1cc2-WT	120	2	3	10560	97830	10.7942	0.14			cc1cc2-YY-t1.5-s2-1-w2Conf561.tif	cc1cc2-YY	90	2	1	312	93416	0.33399	0.15
cc1cc2-WT-t2-s3-1-w2Conf561.tif	cc1cc2-WT	120	3	1	2001	143364	1.3957	0.21			cc1cc2-YY-t1.5-s2-2-w2Conf561.tif	cc1cc2-YY	90	2	2	120	58416	0.20542	0.15
cc1cc2-WT-t2-s3-2-w2Conf561.tif	cc1cc2-WT	120	3	2	3740	125002	2.992	0.17			cc1cc2-YY-t1.5-s2-3-w2Conf561.tif	cc1cc2-YY	90	2	3	523	55652	0.93977	0.15
cc1cc2-WT-t2-s3-4-w2Conf561.tif	cc1cc2-WT	120	3	4	6211	162668	3.8182	0.14			cc1cc2-YY-t1.5-s3-1-w2Conf561.tif	cc1cc2-YY	90	3	1	3298	49916	6.6071	0.12
cc1cc2-WT-t30-s1-1-w2Conf561.tif	cc1cc2-WT	1800	1	1	14294	62738	22.7836	0.12			cc1cc2-YY-t1.5-s3-2-w2Conf561.tif	cc1cc2-YY	90	3	2	5199	41388	12.5616	0.13
cc1cc2-WT-t30-s1-2-w2Conf561.tif	cc1cc2-WT	1800	1	2	40968	150318	27.2542	0.1			cc1cc2-YY-t1.5-s3-3-w2Conf561.tif	cc1cc2-YY	90	3	3	10725	75090	14.2829	0.16
cc1cc2-WT-t30-s1-3-w2Conf561.tif	cc1cc2-WT	1800	1	3	18160	71686	25.3327	0.11			cc1cc2-YY-t1-s1-1-w2Conf561.tif	cc1cc2-YY	60	1	1	3426	60126	5.698	0.15
cc1cc2-WT-t30-s2-1-w2Conf561.tif	cc1cc2-WT	1800	2	1	16650	71138	23.4052	0.14			cc1cc2-YY-t1-s1-2-w2Conf561.tif	cc1cc2-YY	60	1	2	6146	64162	9.5789	0.13
cc1cc2-WT-t30-s2-2-w2Conf561.tif	cc1cc2-WT	1800	2	2	22137	80530	27.4891	0.12			cc1cc2-YY-t1-s1-3-w2Conf561.tif	cc1cc2-YY	60	1	3	9020	51826	17.4044	0.13
cc1cc2-WT-t30-s2-3-w2Conf561.tif	cc1cc2-WT	1800	2	3	11370	61446	18.5041	0.13			cc1cc2-YY-t1-s1-4-w2Conf561.tif	cc1cc2-YY	60	1	4	2863	44858	6.3824	0.16
cc1cc2-WT-t30-s3-1-w2Conf561.tif	cc1cc2-WT	1800	3	1	6470	30334	21.3292	0.09			cc1cc2-YY-t1-s2-1-w2Conf561.tif	cc1cc2-YY	60	2	1	9580	68366	14.0128	0.12
cc1cc2-WT-t30-s3-2-w2Conf561.tif	cc1cc2-WT	1800	3	2	11212	41826	26.8063	0.11			cc1cc2-YY-t1-s2-2-w2Conf561.tif	cc1cc2-YY	60	2	2	2318	64462	3.5959	0.17
cc1cc2-WT-t32-s1-1-w2Conf561.tif	cc1cc2-WT	1920	1	1	15449	61724	25.0292	0.12			cc1cc2-YY-t1-s2-3-w2Conf561.tif	cc1cc2-YY	60	2	3	12336	72706	16.967	0.14
cc1cc2-WT-t32-s1-2-w2Conf561.tif	cc1cc2-WT	1920	1	2	6959	27690	25.1318	0.12			cc1cc2-YY-t1-s3-1-w2Conf561.tif	cc1cc2-YY	60	3	1	928	42436	2.1868	0.12
cc1cc2-WT-t32-s1-3-w2Conf561.tif	cc1cc2-WT	1920	1	3	6400	22902	27.9452	0.1			cc1cc2-YY-t1-s3-2-w2Conf561.tif	cc1cc2-YY	60	3	2	2666	51592	5.1675	0.12
cc1cc2-WT-t32-s2-1-w2Conf561.tif	cc1cc2-WT	1920	2	1	19196	129458	14.828	0.12			cc1cc2-YY-t1-s3-3-w2Conf561.tif	cc1cc2-YY	60	3	3	1044	28146	3.7092	0.12
cc1cc2-WT-t32-s2-2-w2Conf561.tif	cc1cc2-WT	1920	2	2	20431	84946	24.0518	0.11			cc1cc2-YY-t28-s1-1-w2Conf561.tif	cc1cc2-YY	1680	1	1	2369	81532	2.9056	0.15
cc1cc2-WT-t32-s2-3-w2Conf561.tif	cc1cc2-WT	1920	2	3	5636	20198	27.9038	0.08			cc1cc2-YY-t28-s1-2-w2Conf561.tif	cc1cc2-YY	1680	1	2	2495	80106	3.1146	0.15
cc1cc2-WT-t32-s3-1-w2Conf561.tif	cc1cc2-WT	1920	3	1	12269	140284	8.7458	0.11			cc1cc2-YY-t28-s1-3-w2Conf561.tif	cc1cc2-YY	1680	1	3	4059	40270	10.0795	0.14
cc1cc2-WT-t32-s3-2-w2Conf561.tif	cc1cc2-WT	1920	3	2	11473	58376	19.6536	0.12			cc1cc2-YY-t28-s1-4-w2Conf561.tif	cc1cc2-YY	1680	1	4	3020	65778	4.5912	0.12
cc1cc2-WT-t32-s3-3-w2Conf561.tif	cc1cc2-WT	1920	3	3	11205	61022	18.3622	0.09			cc1cc2-YY-t28-s2-1-w2Conf561.tif	cc1cc2-YY	1680	2	1	24	62108	0.038642	0.15
cc1cc2-WT-t32-s3-4-w2Conf561.tif	cc1cc2-WT	1920	3	4	12912	49744	25.9569	0.13			cc1cc2-YY-t28-s2-2-w2Conf561.tif	cc1cc2-YY	1680	2	2	2	37840	0.0052854	0.15
cc1cc2-WT-t34-s1-1-w2Conf561.tif	cc1cc2-WT	2040	1	1	7867	34776	22.6219	0.14			cc1cc2-YY-t28-s2-3-w2Conf561.tif	cc1cc2-YY	1680	2	3	227	103818	0.21865	0.17
cc1cc2-WT-t34-s2-1-w2Conf561.tif	cc1cc2-WT	2040	2	1	13869	80358	17.259	0.12			cc1cc2-YY-t28-s3-1-w2Conf561.tif	cc1cc2-YY	1680	3	1	686	68740	0.99796	0.14
cc1cc2-WT-t34-s2-2-w2Conf561.tif	cc1cc2-WT	2040	2	2	26071	117700	22.1504	0.12			cc1cc2-YY-t28-s3-2-w2Conf561.tif	cc1cc2-YY	1680	3	2	4605	31610	14.5682	0.13
cc1cc2-WT-t34-s2-3-w2Conf561.tif	cc1cc2-WT	2040	2	3	14051	65064	21.5957	0.11			cc1cc2-YY-t28-s3-3-w2Conf561.tif	cc1cc2-YY	1680	3	3	1358	43630	3.1125	0.13
cc1cc2-WT-t34-s2-4-w2Conf561.tif	cc1cc2-WT	2040	2	4	21845	112312	19.4503	0.13			cc1cc2-YY-t2-s1-1-w2Conf561.tif	cc1cc2-YY	120	1	1	9547	66190	14.4236	0.14
cc1cc2-WT-t34-s3-1-w2Conf561.tif	cc1cc2-WT	2040	3	1	36746	156292	23.5111	0.12			cc1cc2-YY-t2-s1-2-w2Conf561.tif	cc1cc2-YY	120	1	2	4719	38632	12.2153	0.15
cc1cc2-WT-t34-s3-2-w2Conf561.tif	cc1cc2-WT	2040	3	2	26852	115520	23.2445	0.12			cc1cc2-YY-t2-s1-3-w2Conf561.tif	cc1cc2-YY	120	1	3	8981	61276	14.6566	0.15
cc1cc2-WT-t34-s3-3-w2Conf561.tif	cc1cc2-WT	2040	3	3	3905	16388	23.8284	0.1			cc1cc2-YY-t2-s1-4-w2Conf561.tif	cc1cc2-YY	120	1	4	6158	51736	11.9027	0.15
cc1cc2-WT-t3-s1-1-w2Conf561.tif	cc1cc2-WT	180	1	1	1521	95090	1.5995	0.08			cc1cc2-YY-t2-s1-5-w2Conf561.tif	cc1cc2-YY	120	1	5	7070	48156	14.6815	0.14
cc1cc2-WT-t3-s1-2-w2Conf561.tif	cc1cc2-WT	180	1	2	1484	95332	1.5567	0.14			cc1cc2-YY-t2-s2-1-w2Conf561.tif	cc1cc2-YY	120	2	1	6997	52352	13.3653	0.13
cc1cc2-WT-t3-s1-3-w2Conf561.tif	cc1cc2-WT	180	1	3	10459	140750	7.4309	0.11			cc1cc2-YY-t2-s2-2-w2Conf561.tif	cc1cc2-YY	120	2	2	3623	63376	5.7167	0.13
cc1cc2-WT-t3-s2-1-w2Conf561.tif	cc1cc2-WT	180	2	1	12971	95062	13.6448	0.12			cc1cc2-YY-t2-s2-3-w2Conf561.tif	cc1cc2-YY	120	2	3	1312	44774	2.9303	0.13
cc1cc2-WT-t3-s2-2-w2Conf561.tif	cc1cc2-WT	180	2	2	7193	50546	14.2306	0.14			cc1cc2-YY-t2-s3-1-w2Conf561.tif	cc1cc2-YY	120	3	1	11249	71854	15.6554	0.13
cc1cc2-WT-t3-s2-3-w2Conf561.tif	cc1cc2-WT	180	2	3	7032	47930	14.6714	0.14			cc1cc2-YY-t2-s3-2-w2Conf561.tif	cc1cc2-YY	120	3	2	11844	65422	18.104	0.14
cc1cc2-WT-t3-s2-4-w2Conf561.tif	cc1cc2-WT	180	2	4	15899	119630	13.2901	0.12			cc1cc2-YY-t2-s3-3-w2Conf561.tif	cc1cc2-YY	120	3	3	11867	73274	16.1954	0.13
cc1cc2-WT-t3-s3-1-w2Conf561.tif	cc1cc2-WT	180	3	1	9915	134726	7.3594	0.14			cc1cc2-YY-t2-s3-4-w2Conf561.tif	cc1cc2-YY	120	3	4	11496	65202	17.6314	0.13
cc1cc2-WT-t3-s3-2-w2Conf561.tif	cc1cc2-WT	180	3	2	4246	95770	4.4335	0.12			cc1cc2-YY-t30-s1-1-w2Conf561.tif	cc1cc2-YY	1800	1	1	5326	33414	15.9394	0.12
cc1cc2-WT-t3-s3-3-w2Conf561.tif	cc1cc2-WT	180	3	3	2493	52254	4.7709	0.13			cc1cc2-YY-t30-s1-2-w2Conf561.tif	cc1cc2-YY	1800	1	2	13361	66530	20.0827	0.14
cc1cc2-WT-t4-s1-1-w2Conf561.tif	cc1cc2-WT	240	1	1	12224	145230	8.417	0.13			cc1cc2-YY-t30-s1-3-w2Conf561.tif	cc1cc2-YY	1800	1	3	15459	67808	22.7982	0.13
cc1cc2-WT-t4-s1-2-w2Conf561.tif	cc1cc2-WT	240	1	2	6881	116874	5.8875	0.13			cc1cc2-YY-t30-s1-4-w2Conf561.tif	cc1cc2-YY	1800	1	4	10983	72890	15.0679	0.13
cc1cc2-WT-t4-s1-3-w2Conf561.tif	cc1cc2-WT	240	1	3	17230	142218	12.1152	0.13			cc1cc2-YY-t30-s1-5-w2Conf561.tif	cc1cc2-YY	1800	1	5	5210	28628	18.199	0.15
cc1cc2-WT-t4-s2-1-w2Conf561.tif	cc1cc2-WT	240	2	1	12620	97002	13.01	0.12			cc1cc2-YY-t30-s2-1-w2Conf561.tif	cc1cc2-YY	1800	2	1	13791	74246	18.5747	0.12
cc1cc2-WT-t4-s2-2-w2Conf561.tif	cc1cc2-WT	240	2	2	9713	129334	7.51	0.12			cc1cc2-YY-t30-s2-2-w2Conf561.tif	cc1cc2-YY	1800	2	2	11722	68622	17.082	0.13
cc1cc2-WT-t4-s2-3-w2Conf561.tif	cc1cc2-WT	240	2	3	8383	77938	10.756	0.14			cc1cc2-YY-t30-s2-3-w2Conf561.tif	cc1cc2-YY	1800	2	3	10414	47398	21.9714	0.11
cc1cc2-WT-t4-s3-1-w2Conf561.tif	cc1cc2-WT	240	3	1	26860	130280	20.6171	0.12			cc1cc2-YY-t30-s3-1-w2Conf561.tif	cc1cc2-YY	1800	3	1	7674	47556	16.1368	0.13
cc1cc2-WT-t4-s3-2-w2Conf561.tif	cc1cc2-WT	240	3	2	15810	122032	12.9556	0.13			cc1cc2-YY-t30-s3-2-w2Conf561.tif	cc1cc2-YY	1800	3	2	7661	52650	14.5508	0.13
cc1cc2-WT-t4-s3-3-w2Conf561.tif	cc1cc2-WT	240	3	3	6740	73700	9.1452	0.09			cc1cc2-YY-t30-s3-3-w2Conf561.tif	cc1cc2-YY	1800	3	3	12990	78810	16.4827	0.12
cc1cc2-WT-t50-s1-1-w2Conf561.tif	cc1cc2-WT	3000	1	1	6830	69292	9.8568	0.15			cc1cc2-YY-t32-s1-1-w2Conf561.tif	cc1cc2-YY	1920	1	1	11060	67018	16.503	0.12
cc1cc2-WT-t50-s1-2-w2Conf561.tif	cc1cc2-WT	3000	1	2	5104	32002	15.949	0.08			cc1cc2-YY-t32-s1-2-w2Conf561.tif	cc1cc2-YY	1920	1	2	7511	50994	14.7292	0.12
cc1cc2-WT-t50-s1-3-w2Conf561.tif	cc1cc2-WT	3000	1	3	4461	29778	14.9809	0.09			cc1cc2-YY-t32-s1-3-w2Conf561.tif	cc1cc2-YY	1920	1	3	15536	82660	18.7951	0.1
cc1cc2-WT-t50-s1-4-w2Conf561.tif	cc1cc2-WT	3000	1	4	4327	19898	21.7459	0.12			cc1cc2-YY-t32-s1-4-w2Conf561.tif	cc1cc2-YY	1920	1	4	13738	60958	22.5368	0.11
cc1cc2-WT-t50-s2-1-w2Conf561.tif	cc1cc2-WT	3000	2	1	19716	82324	23.9493	0.12			cc1cc2-YY-t32-s1-5-w2Conf561.tif	cc1cc2-YY	1920	1	5	12004	53560	22.4122	0.11
cc1cc2-WT-t50-s2-2-w2Conf561.tif	cc1cc2-WT	3000	2	2	21447	92510	23.1834	0.11			cc1cc2-YY-t32-s3-1-w2Conf561.tif	cc1cc2-YY	1920	3	1	4433	35644	12.4369	0.1
cc1cc2-WT-t50-s2-3-w2Conf561.tif	cc1cc2-WT	3000	2	3	9162	40544	22.5977	0.13			cc1cc2-YY-t32-s3-2-w2Conf561.tif	cc1cc2-YY	1920	3	2	5331	26086	20.4362	0.09
cc1cc2-WT-t50-s3-1-w2Conf561.tif	cc1cc2-WT	3000	3	1	15021	70616	21.2714	0.11			cc1cc2-YY-t32-s4-1-w2Conf561.tif	cc1cc2-YY	1920	4	1	1328	68590	1.9361	0.14
cc1cc2-WT-t50-s3-2-w2Conf561.tif	cc1cc2-WT	3000	3	2	11547	62342	18.522	0.12			cc1cc2-YY-t32-s4-2-w2Conf561.tif	cc1cc2-YY	1920	4	2	1198	64410	1.86	0.14
cc1cc2-WT-t50-s43-1-w2Conf561.tif	cc1cc2-WT	3000	4	-	5210	67434	7.7261	0.11			cc1cc2-YY-t32-s4-3-w2Conf561.tif	cc1cc2-YY	1920	4	3	1789	70340	2.5434	0.12
cc1cc2-WT-t6-s1-1-w2Conf561.tif	cc1cc2-WT	360	1	1	18542	136752	13.5589	0.14			cc1cc2-YY-t32-s4-4-w2Conf561.tif	cc1cc2-YY	1920	4	4	1120	66018	1.6965	0.17
cc1cc2-WT-t6-s1-2-w2Conf561.tif	cc1cc2-WT	360	1	2	15316	103948	14.7343	0.12			cc1cc2-YY-t32-s4-5-w2Conf561.tif	cc1cc2-YY	1920	4	5	1455	73410	1.982	0.17
cc1cc2-WT-t6-s1-3-w2Conf561.tif	cc1cc2-WT	360	1	3	9966	83878	11.8815	0.11			cc1cc2-YY-t32-s4-6-w2Conf561.tif	cc1cc2-YY	1920	4	6	1654	73740	2.243	0.17
cc1cc2-WT-t6-s2-1-w2Conf561.tif	cc1cc2-WT	360	2	1	10645	106460	9.9991	0.15			cc1cc2-YY-t34-s1-1-w2Conf561.tif	cc1cc2-YY	2040	1	1	10965	75446	14.5336	0.14
cc1cc2-WT-t6-s2-2-w2Conf561.tif	cc1cc2-WT	360	2	2	15826	157986	10.0173	0.14			cc1cc2-YY-t34-s1-2-w2Conf561.tif	cc1cc2-YY	2040	1	2	13201	93844	14.067	0.12
cc1cc2-WT-t6-s2-3-w2Conf561.tif	cc1cc2-WT	360	2	3	16216	134626	12.0452	0.15			cc1cc2-YY-t34-s1-3-w2Conf561.tif	cc1cc2-YY	2040	1	3	12901	74012	17.431	0.11
cc1cc2-WT-t6-s3-1-w2Conf561.tif	cc1cc2-WT	360	3	1	13569	83686	16.2142	0.14			cc1cc2-YY-t34-s2-1-w2Conf561.tif	cc1cc2-YY	2040	2	1	6484	30272	21.4191	0.11
cc1cc2-WT-t6-s3-2-w2Conf561.tif	cc1cc2-WT	360	3	2	11346	130348	8.7044	0.11			cc1cc2-YY-t34-s2-2-w2Conf561.tif	cc1cc2-YY	2040	2	2	3214	19676	16.3346	0.11
cc1cc2-WT-t6-s3-3-w2Conf561.tif	cc1cc2-WT	360	3	3	5788	71492	8.096	0.11			cc1cc2-YY-t34-s2-3-w2Conf561.tif	cc1cc2-YY	2040	2	3	6358	43520	14.6094	0.11
cc1cc2-WT-t8-s1-1-w2Conf561.tif	cc1cc2-WT	480	1	1	22414	117830	19.0223	0.11			cc1cc2-YY-t34-s2-4-w2Conf561.tif	cc1cc2-YY	2040	2	4	12036	58374	20.6188	0.12
cc1cc2-WT-t8-s1-2-w2Conf561.tif	cc1cc2-WT	480	1	2	20386	109614	18.598	0.11			cc1cc2-YY-t34-s3-3-w2Conf561.tif	cc1cc2-YY	2040	3	3	13949	84378	16.5316	0.11
cc1cc2-WT-t8-s1-3-w2Conf561.tif	cc1cc2-WT	480	1	3	9829	74042	13.2749	0.13			cc1cc2-YY-t34-s3-4-w2Conf561.tif	cc1cc2-YY	2040	3	4	6552	26146	25.0593	0.1
cc1cc2-WT-t8-s1-4-w2Conf561.tif	cc1cc2-WT	480	1	4	12647	75048	16.8519	0.12			cc1cc2-YY-t34-s3-5-w2Conf561.tif	cc1cc2-YY	2040	3	5	4781	21754	21.9776	0.11
cc1cc2-WT-t8-s2-1-w2Conf561.tif	cc1cc2-WT	480	2	1	5108	81432	6.2727	0.12			cc1cc2-YY-t34-s4-1-w2Conf561.tif	cc1cc2-YY	2040	4	1	6303	36984	17.0425	0.13
cc1cc2-WT-t8-s2-2-w2Conf561.tif	cc1cc2-WT	480	2	2	4792	60720	7.892	0.12			cc1cc2-YY-t34-s4-2-w2Conf561.tif	cc1cc2-YY	2040	4	2	3191	42454	7.5164	0.17
cc1cc2-WT-t8-s2-3-w2Conf561.tif	cc1cc2-WT	480	2	3	15690	81178	19.3279	0.12			cc1cc2-YY-t34-s4-3-w2Conf561.tif	cc1cc2-YY	2040	4	3	6787	38796	17.4941	0.12
cc1cc2-WT-t8-s3-1-w2Conf561.tif	cc1cc2-WT	480	3	1	5534	27680	19.9928	0.11			cc1cc2-YY-t34-s4-4-w2Conf561.tif	cc1cc2-YY	2040	4	4	2578	17498	14.7331	0.11
cc1cc2-WT-t8-s3-2-w2Conf561.tif	cc1cc2-WT	480	3	2	10269	88238	11.6378	0.11			cc1cc2-YY-t34-s4-5-w2Conf561.tif	cc1cc2-YY	2040	4	5	5460	32494	16.8031	0.11
cc1cc2-WT-t8-s3-3-w2Conf561.tif	cc1cc2-WT	480	3	3	22339	117498	19.0122	0.11			cc1cc2-YY-t3-s1-1-w2Conf561.tif	cc1cc2-YY	180	1	1	16187	94464	17.1356	0.13
cc1cc2-WT-t0.25-s1-1-w2Conf561.tif	cc1cc2-WT	15	1	1	7241	66676	10.86	0.11			cc1cc2-YY-t3-s1-2-w2Conf561.tif	cc1cc2-YY	180	1	2	12192	77452	15.7414	0.14
cc1cc2-WT-t0.25-s1-2-w2Conf561.tif	cc1cc2-WT	15	1	2	7035	44758	15.7179	0.11			cc1cc2-YY-t3-s1-3-w2Conf561.tif	cc1cc2-YY	180	1	3	10081	47550	21.2008	0.1
cc1cc2-WT-t0.25-s1-3-w2Conf561.tif	cc1cc2-WT	15	1	3	7576	51252	14.7819	0.15			cc1cc2-YY-t3-s2-1-w2Conf561.tif	cc1cc2-YY	180	2	1	8565	59610	14.3684	0.09
cc1cc2-WT-t0.25-s1-4-w2Conf561.tif	cc1cc2-WT	15	1	4	14999	86126	17.4152	0.14			cc1cc2-YY-t3-s2-2-w2Conf561.tif	cc1cc2-YY	180	2	2	5804	61156	9.4905	0.1
cc1cc2-WT-t0.25-s1-5-w2Conf561.tif	cc1cc2-WT	15	1	5	15707	88052	17.8383	0.14			cc1cc2-YY-t3-s2-3-w2Conf561.tif	cc1cc2-YY	180	2	3	7668	67436	11.3708	0.12
cc1cc2-WT-t0.25-s2-1-w2Conf561.tif	cc1cc2-WT	15	2	1	19527	98804	19.7634	0.12			cc1cc2-YY-t3-s2-4-w2Conf561.tif	cc1cc2-YY	180	2	4	2879	40984	7.0247	0.11
cc1cc2-WT-t0.25-s2-2-w2Conf561.tif	cc1cc2-WT	15	2	2	12408	76228	16.2775	0.12			cc1cc2-YY-t3-s3-1-w2Conf561.tif	cc1cc2-YY	180	3	1	6760	39644	17.0518	0.12
cc1cc2-WT-t0.25-s2-3-w2Conf561.tif	cc1cc2-WT	15	2	3	12253	85246	14.3737	0.12			cc1cc2-YY-t3-s3-2-w2Conf561.tif	cc1cc2-YY	180	3	2	10284	59488	17.2875	0.13
cc1cc2-WT-t0.25-s3-1-w2Conf561.tif	cc1cc2-WT	15	3	1	8508	61796	13.7679	0.11			cc1cc2-YY-t3-s3-3-w2Conf561.tif	cc1cc2-YY	180	3	3	10711	69662	15.3757	0.15
cc1cc2-WT-t0.25-s3-2-w2Conf561.tif	cc1cc2-WT	15	3	2	9828	51360	19.1355	0.1			cc1cc2-YY-t4-s1-1-w2Conf561.tif	cc1cc2-YY	240	1	1	5342	94258	5.6674	0.12
cc1cc2-WT-t0.25-s3-3-w2Conf561.tif	cc1cc2-WT	15	3	3	8907	54426	16.3653	0.12			cc1cc2-YY-t4-s1-2-w2Conf561.tif	cc1cc2-YY	240	1	2	8500	67836	12.5302	0.13
cc1cc2-WT-t0.5-s1-1-w2Conf561.tif	cc1cc2-WT	30	1	1	5108	43270	11.8049	0.1			cc1cc2-YY-t4-s1-3-w2Conf561.tif	cc1cc2-YY	240	1	3	14925	65932	22.637	0.12
cc1cc2-WT-t0.5-s2-1-w2Conf561.tif	cc1cc2-WT	30	2	1	12131	79780	15.2056	0.11			cc1cc2-YY-t4-s2-1-w2Conf561.tif	cc1cc2-YY	240	2	1	10707	72382	14.7924	0.14
cc1cc2-WT-t0.5-s2-2-w2Conf561.tif	cc1cc2-WT	30	2	2	16567	88234	18.7762	0.1			cc1cc2-YY-t4-s2-2-w2Conf561.tif	cc1cc2-YY	240	2	2	10036	87728	11.4399	0.15
cc1cc2-WT-t0.5-s2-3-w2Conf561.tif	cc1cc2-WT	30	2	3	11921	77382	15.4054	0.11			cc1cc2-YY-t4-s2-3-w2Conf561.tif	cc1cc2-YY	240	2	3	11282	70324	16.0429	0.14
cc1cc2-WT-t0.5-s3-1-w2Conf561.tif	cc1cc2-WT	30	3	1	4650	111020	4.1884	0.11			cc1cc2-YY-t4-s3-1-w2Conf561.tif	cc1cc2-YY	240	3	1	6732	42626	15.7932	0.13
cc1cc2-WT-t0.5-s3-2-w2Conf561.tif	cc1cc2-WT	30	3	2	10501	73108	14.3637	0.1			cc1cc2-YY-t4-s3-2-w2Conf561.tif	cc1cc2-YY	240	3	2	6395	50416	12.6845	0.13
cc1cc2-WT-t0.5-s4-1-w2Conf561.tif	cc1cc2-WT	30	4	1	4935	35912	13.7419	0.1			cc1cc2-YY-t4-s3-3-w2Conf561.tif	cc1cc2-YY	240	3	3	10107	66422	15.2163	0.11
cc1cc2-WT-t0.5-s4-2-w2Conf561.tif	cc1cc2-WT	30	4	2	4660	51148	9.1108	0.14			cc1cc2-YY-t50-s1-1-w2Conf561.tif	cc1cc2-YY	3000	1	1	4043	32580	12.4095	0.13
cc1cc2-WT-t0.75-s1-1-w2Conf561.tif	cc1cc2-WT	45	1	1	11288	71640	15.7566	0.1			cc1cc2-YY-t50-s1-2-w2Conf561.tif	cc1cc2-YY	3000	1	2	2625	31716	8.2766	0.14
cc1cc2-WT-t0.75-s1-2-w2Conf561.tif	cc1cc2-WT	45	1	2	1927	56990	3.3813	0.11			cc1cc2-YY-t50-s1-3-w2Conf561.tif	cc1cc2-YY	3000	1	3	6880	39828	17.2743	0.11
cc1cc2-WT-t0.75-s1-3-w2Conf561.tif	cc1cc2-WT	45	1	3	4257	100766	4.2246	0.09			cc1cc2-YY-t50-s1-4-w2Conf561.tif	cc1cc2-YY	3000	1	4	7036	40064	17.5619	0.11
cc1cc2-WT-t0.75-s2-1-w2Conf561.tif	cc1cc2-WT	45	2	1	5311	73460	7.2298	0.11			cc1cc2-YY-t50-s1-5-w2Conf561.tif	cc1cc2-YY	3000	1	5	10875	94266	11.5365	0.1
cc1cc2-WT-t0.75-s2-2-w2Conf561.tif	cc1cc2-WT	45	2	2	5472	79562	6.8777	0.12			cc1cc2-YY-t50-s2-1-w2Conf561.tif	cc1cc2-YY	3000	2	1	656	74074	0.8856	0.15
cc1cc2-WT-t0.75-s2-3-w2Conf561.tif	cc1cc2-WT	45	2	3	2071	48452	4.2743	0.15			cc1cc2-YY-t50-s3-1-w2Conf561.tif	cc1cc2-YY	3000	3	1	3256	112230	2.9012	0.14
cc1cc2-WT-t0.75-s3-1-w2Conf561.tif	cc1cc2-WT	45	3	1	11206	111088	10.0875	0.12			cc1cc2-YY-t50-s3-2-w2Conf561.tif	cc1cc2-YY	3000	3	2	2827	87038	3.248	0.13
cc1cc2-WT-t0.75-s3-2-w2Conf561.tif	cc1cc2-WT	45	3	2	6795	49636	13.6897	0.13			cc1cc2-YY-t50-s3-3-w2Conf561.tif	cc1cc2-YY	3000	3	3	7023	99004	7.0937	0.13
cc1cc2-WT-t0.75-s3-3-w2Conf561.tif	cc1cc2-WT	45	3	3	7225	61298	11.7867	0.12			cc1cc2-YY-t50-s3-4-w2Conf561.tif	cc1cc2-YY	3000	3	4	3715	48612	7.6421	0.11
cc1cc2-WT-t0-s1-1-w2Conf561.tif	cc1cc2-WT	0	1	1	15201	72376	21.0028	0.1			cc1cc2-YY-t6-s1-1-w2Conf561.tif	cc1cc2-YY	360	1	1	3609	77940	4.6305	0.12
cc1cc2-WT-t0-s1-2-w2Conf561.tif	cc1cc2-WT	0	1	2	14867	59082	25.1633	0.12			cc1cc2-YY-t6-s1-2-w2Conf561.tif	cc1cc2-YY	360	1	2	3190	93340	3.4176	0.14
cc1cc2-WT-t0-s1-3-w2Conf561.tif	cc1cc2-WT	0	1	3	13800	55800	24.7312	0.12			cc1cc2-YY-t6-s1-3-w2Conf561.tif	cc1cc2-YY	360	1	3	1107	64884	1.7061	0.11
cc1cc2-WT-t0-s1-4-w2Conf561.tif	cc1cc2-WT	0	1	4	13500	50106	26.9429	0.12			cc1cc2-YY-t6-s1-4-w2Conf561.tif	cc1cc2-YY	360	1	4	9372	75364	12.4356	0.13
cc1cc2-WT-t0-s1-5-w2Conf561.tif	cc1cc2-WT	0	1	5	22662	92466	24.5085	0.12			cc1cc2-YY-t6-s2-1-w2Conf561.tif	cc1cc2-YY	360	2	1	3735	67518	5.5319	0.11
cc1cc2-WT-t0-s1-6-w2Conf561.tif	cc1cc2-WT	0	1	6	15177	74140	20.4707	0.12			cc1cc2-YY-t6-s2-2-w2Conf561.tif	cc1cc2-YY	360	2	2	3061	25688	11.9161	0.11
cc1cc2-WT-t0-s2-1-w2Conf561.tif	cc1cc2-WT	0	2	1	21730	91270	23.8085	0.13			cc1cc2-YY-t6-s2-3-w2Conf561.tif	cc1cc2-YY	360	2	3	3332	88806	3.752	0.14
cc1cc2-WT-t0-s2-2-w2Conf561.tif	cc1cc2-WT	0	2	2	15988	71852	22.2513	0.13			cc1cc2-YY-t6-s3-1-w2Conf561.tif	cc1cc2-YY	360	3	1	5519	51626	10.6903	0.1
cc1cc2-WT-t0-s2-3-w2Conf561.tif	cc1cc2-WT	0	2	3	11496	61304	18.7524	0.12			cc1cc2-YY-t6-s3-2-w2Conf561.tif	cc1cc2-YY	360	3	2	5808	32670	17.7778	0.08
cc1cc2-WT-t0-s3-1-w2Conf561.tif	cc1cc2-WT	0	3	1	11461	49336	23.2305	0.14			cc1cc2-YY-t6-s3-3-w2Conf561.tif	cc1cc2-YY	360	3	3	7821	51604	15.1558	0.14
cc1cc2-WT-t0-s3-2-w2Conf561.tif	cc1cc2-WT	0	3	2	10307	47990	21.4774	0.14			cc1cc2-YY-t6-s3-4-w2Conf561.tif	cc1cc2-YY	360	3	4	3455	34528	10.0064	0.12
cc1cc2-WT-t0-s3-3-w2Conf561.tif	cc1cc2-WT	0	3	3	25464	106582	23.8915	0.14			cc1cc2-YY-t6-s3-5-w2Conf561.tif	cc1cc2-YY	360	3	5	5760	49534	11.6284	0.11
cc1cc2-WT-t1.5-s1-1-w2Conf561.tif	cc1cc2-WT	90	1	1	1654	80024	2.0669	0.12			cc1cc2-YY-t6-s4-6-w2Conf561.tif	cc1cc2-YY	360	4	6	11397	57338	19.8769	0.13
cc1cc2-WT-t1.5-s1-2-w2Conf561.tif	cc1cc2-WT	90	1	2	3707	189048	1.9609	0.14			cc1cc2-YY-t6-s4-7-w2Conf561.tif	cc1cc2-YY	360	4	7	13462	86590	15.5468	0.14
cc1cc2-WT-t1.5-s1-3-w2Conf561.tif	cc1cc2-WT	90	1	3	3250	112724	2.8831	0.15			cc1cc2-YY-t6-s4-8-w2Conf561.tif	cc1cc2-YY	360	4	8	6651	39156	16.9859	0.14
cc1cc2-WT-t1.5-s2-1-w2Conf561.tif	cc1cc2-WT	90	2	1	2484	66006	3.7633	0.13			cc1cc2-YY-t8-s1-1-w2Conf561.tif	cc1cc2-YY	480	1	1	4258	36632	11.6237	0.11
cc1cc2-WT-t1.5-s2-2-w2Conf561.tif	cc1cc2-WT	90	2	2	842	37292	2.2579	0.13			cc1cc2-YY-t8-s1-2-w2Conf561.tif	cc1cc2-YY	480	1	2	6615	34804	19.0064	0.11
cc1cc2-WT-t1.5-s2-3-w2Conf561.tif	cc1cc2-WT	90	2	3	1052	86624	1.2144	0.12			cc1cc2-YY-t8-s1-3-w2Conf561.tif	cc1cc2-YY	480	1	3	10551	64516	16.3541	0.12
cc1cc2-WT-t1.5-s3-1-w2Conf561.tif	cc1cc2-WT	90	3	1	3097	83368	3.7149	0.13			cc1cc2-YY-t8-s2-1-w2Conf561.tif	cc1cc2-YY	480	2	1	7866	58028	13.5555	0.13
cc1cc2-WT-t1.5-s3-2-w2Conf561.tif	cc1cc2-WT	90	3	2	9484	100896	9.3998	0.12			cc1cc2-YY-t8-s2-2-w2Conf561.tif	cc1cc2-YY	480	2	2	5104	33864	15.0721	0.13
cc1cc2-WT-t1.5-s3-3-w2Conf561.tif	cc1cc2-WT	90	3	3	15978	147030	10.8672	0.12			cc1cc2-YY-t8-s2-3-w2Conf561.tif	cc1cc2-YY	480	2	3	13266	78810	16.8329	0.13
cc1cc2-WT-t1-s1-1-w2Conf561.tif	cc1cc2-WT	60	1	1	116	93988	0.12342	0.12			cc1cc2-YY-t8-s3-1-w2Conf561.tif	cc1cc2-YY	480	3	1	6922	32026	21.6137	0.11
cc1cc2-WT-t1-s1-2-w2Conf561.tif	cc1cc2-WT	60	1	2	5079	107962	4.7044	0.12			cc1cc2-YY-t8-s3-2-w2Conf561.tif	cc1cc2-YY	480	3	2	6848	36110	18.9643	0.11
cc1cc2-WT-t1-s1-3-w2Conf561.tif	cc1cc2-WT	60	1	3	3737	102448	3.6477	0.12			cc1cc2-YY-t8-s3-3-w2Conf561.tif	cc1cc2-YY	480	3	3	7317	35428	20.6532	0.11
cc1cc2-WT-t1-s2-1-w2Conf561.tif	cc1cc2-WT	60	2	1	2341	46124	5.0754	0.07			cc1cc2-YY-t8-s3-4-w2Conf561.tif	cc1cc2-YY	480	3	4	12785	87002	14.6951	0.1
cc1cc2-WT-t1-s2-2-w2Conf561.tif	cc1cc2-WT	60	2	2	1880	96802	1.9421	0.08			cc1cc2-YY-t8-s3-5-w2Conf561.tif	cc1cc2-YY	480	3	5	6056	46976	12.8917	0.11
cc1cc2-WT-t1-s2-3-w2Conf561.tif	cc1cc2-WT	60	2	3	3590	108428	3.311	0.12			cc1cc2-YY-t0.25-s1-1-w2Conf561.tif	cc1cc2-YY	15	1	1	7892	45900	17.1939	0.1
cc1cc2-WT-t1-s3-1-w2Conf561.tif	cc1cc2-WT	60	3	1	3374	96072	3.5119	0.12			cc1cc2-YY-t0.25-s1-2-w2Conf561.tif	cc1cc2-YY	15	1	2	2056	21660	9.4922	0.12
cc1cc2-WT-t1-s3-2-w2Conf561.tif	cc1cc2-WT	60	3	2	1652	55692	2.9663	0.12			cc1cc2-YY-t0.25-s1-3-w2Conf561.tif	cc1cc2-YY	15	1	3	8393	47250	17.763	0.14
cc1cc2-WT-t1-s3-3-w2Conf561.tif	cc1cc2-WT	60	3	3	5931	119484	4.9638	0.12			cc1cc2-YY-t0.25-s1-4-w2Conf561.tif	cc1cc2-YY	15	1	4	8438	49642	16.9977	0.14
cc1cc2-WT-t28-s1-1-w2Conf561.tif	cc1cc2-WT	1680	1	1	17773	98410	18.0602	0.12			cc1cc2-YY-t0.25-s2-1-w2Conf561.tif	cc1cc2-YY	15	2	1	7104	47878	14.8377	0.13
cc1cc2-WT-t28-s1-2-w2Conf561.tif	cc1cc2-WT	1680	1	2	2884	28874	9.9882	0.12			cc1cc2-YY-t0.25-s2-2-w2Conf561.tif	cc1cc2-YY	15	2	2	2553	16890	15.1155	0.12
cc1cc2-WT-t28-s2-1-w2Conf561.tif	cc1cc2-WT	1680	2	1	11415	40116	28.455	0.11			cc1cc2-YY-t0.25-s2-3-w2Conf561.tif	cc1cc2-YY	15	2	3	2523	30856	8.1767	0.12
cc1cc2-WT-t28-s2-2-w2Conf561.tif	cc1cc2-WT	1680	2	2	5291	22646	23.3639	0.12			cc1cc2-YY-t0.25-s2-4-w2Conf561.tif	cc1cc2-YY	15	2	4	6627	47566	13.9322	0.13
cc1cc2-WT-t28-s2-3-w2Conf561.tif	cc1cc2-WT	1680	2	3	11496	49102	23.4125	0.09			cc1cc2-YY-t0.25-s3-1-w2Conf561.tif	cc1cc2-YY	15	3	1	4684	38386	12.2024	0.14
cc1cc2-WT-t28-s3-1-w2Conf561.tif	cc1cc2-WT	1680	3	1	12342	60032	20.559	0.12			cc1cc2-YY-t0.25-s3-2-w2Conf561.tif	cc1cc2-YY	15	3	2	5310	37746	14.0677	0.15
cc1cc2-WT-t28-s3-2-w2Conf561.tif	cc1cc2-WT	1680	3	2	22726	95910	23.6951	0.11			cc1cc2-YY-t0.5-s1-1-w2Conf561.tif	cc1cc2-YY	30	1	1	6826	68624	9.947	0.1
cc1cc2-WT-t28-s3-3-w2Conf561.tif	cc1cc2-WT	1680	3	3	8664	44964	19.2687	0.1			cc1cc2-YY-t0.5-s1-2-w2Conf561.tif	cc1cc2-YY	30	1	2	5720	52344	10.9277	0.1
cc1cc2-WT-t2-s1-1-w2Conf561.tif	cc1cc2-WT	120	1	1	2020	63576	3.1773	0.1			cc1cc2-YY-t0.5-s1-3-w2Conf561.tif	cc1cc2-YY	30	1	3	3562	38272	9.3071	0.11
cc1cc2-WT-t2-s1-2-w2Conf561.tif	cc1cc2-WT	120	1	2	1747	142004	1.2302	0.15			cc1cc2-YY-t0.5-s2-1-w2Conf561.tif	cc1cc2-YY	30	2	1	2755	38412	7.1722	0.14
cc1cc2-WT-t2-s1-3-w2Conf561.tif	cc1cc2-WT	120	1	3	674	66124	1.0193	0.15			cc1cc2-YY-t0.5-s2-2-w2Conf561.tif	cc1cc2-YY	30	2	2	4618	59748	7.7291	0.13
cc1cc2-WT-t2-s2-1-w2Conf561.tif	cc1cc2-WT	120	2	1	398	91140	0.43669	0.09			cc1cc2-YY-t0.5-s2-3-w2Conf561.tif	cc1cc2-YY	30	2	3	4485	78316	5.7268	0.14
cc1cc2-WT-t2-s2-2-w2Conf561.tif	cc1cc2-WT	120	2	2	1363	70332	1.938	0.13			cc1cc2-YY-t0.5-s3-1-w2Conf561.tif	cc1cc2-YY	30	3	1	2641	50596	5.2198	0.14
cc1cc2-WT-t2-s2-3-w2Conf561.tif	cc1cc2-WT	120	2	3	2786	81932	3.4004	0.11			cc1cc2-YY-t0.5-s3-2-w2Conf561.tif	cc1cc2-YY	30	3	2	5762	58844	9.792	0.14
cc1cc2-WT-t2-s3-1-w2Conf561.tif	cc1cc2-WT	120	3	1	4228	111740	3.7838	0.09			cc1cc2-YY-t0.5-s3-3-w2Conf561.tif	cc1cc2-YY	30	3	3	2555	33062	7.7279	0.11
cc1cc2-WT-t2-s3-2-w2Conf561.tif	cc1cc2-WT	120	3	2	4642	91132	5.0937	0.1			cc1cc2-YY-t0.75-s1-1-w2Conf561.tif	cc1cc2-YY	45	1	1	3356	28930	11.6004	0.11
cc1cc2-WT-t2-s3-3-w2Conf561.tif	cc1cc2-WT	120	3	3	4168	72810	5.7245	0.11			cc1cc2-YY-t0.75-s1-2-w2Conf561.tif	cc1cc2-YY	45	1	2	4217	59642	7.0705	0.11
cc1cc2-WT-t30-s1-1-w2Conf561.tif	cc1cc2-WT	1800	1	1	6689	28790	23.2338	0.13			cc1cc2-YY-t0.75-s1-3-w2Conf561.tif	cc1cc2-YY	45	1	3	5854	61012	9.5948	0.12
cc1cc2-WT-t30-s1-2-w2Conf561.tif	cc1cc2-WT	1800	1	2	12243	49466	24.7503	0.13			cc1cc2-YY-t0.75-s2-1-w2Conf561.tif	cc1cc2-YY	45	2	1	9032	72522	12.4542	0.14
cc1cc2-WT-t30-s3-1-w2Conf561.tif	cc1cc2-WT	1800	3	1	11911	65912	18.0711	0.13			cc1cc2-YY-t0.75-s2-2-w2Conf561.tif	cc1cc2-YY	45	2	2	11609	57152	20.3125	0.14
cc1cc2-WT-t30-s4-1-w2Conf561.tif	cc1cc2-WT	1800	4	1	9759	54042	18.0582	0.11			cc1cc2-YY-t0.75-s2-3-w2Conf561.tif	cc1cc2-YY	45	2	3	10227	55162	18.5399	0.14
cc1cc2-WT-t32-s1-1-w2Conf561.tif	cc1cc2-WT	1920	1	1	15861	98188	16.1537	0.15			cc1cc2-YY-t0-s1-1-w2Conf561.tif	cc1cc2-YY	0	1	1	7374	52826	13.959	0.12
cc1cc2-WT-t32-s1-2-w2Conf561.tif	cc1cc2-WT	1920	1	2	12155	94956	12.8007	0.1			cc1cc2-YY-t0-s1-2-w2Conf561.tif	cc1cc2-YY	0	1	2	7472	39890	18.7315	0.11
cc1cc2-WT-t32-s1-3-w2Conf561.tif	cc1cc2-WT	1920	1	3	22614	104616	21.6162	0.12			cc1cc2-YY-t0-s1-3-w2Conf561.tif	cc1cc2-YY	0	1	3	12629	55310	22.8331	0.12
cc1cc2-WT-t32-s2-1-w2Conf561.tif	cc1cc2-WT	1920	2	1	15266	92498	16.5041	0.11			cc1cc2-YY-t0-s2-1-w2Conf561.tif	cc1cc2-YY	0	2	1	8900	40278	22.0964	0.12
cc1cc2-WT-t32-s2-2-w2Conf561.tif	cc1cc2-WT	1920	2	2	23816	120854	19.7064	0.11			cc1cc2-YY-t0-s2-2-w2Conf561.tif	cc1cc2-YY	0	2	2	7515	29214	25.724	0.12
cc1cc2-WT-t32-s2-3-w2Conf561.tif	cc1cc2-WT	1920	2	3	22390	108208	20.6916	0.1			cc1cc2-YY-t0-s2-3-w2Conf561.tif	cc1cc2-YY	0	2	3	5416	28342	19.1094	0.12
cc1cc2-WT-t32-s3-1-w2Conf561.tif	cc1cc2-WT	1920	3	1	18408	178666	10.303	0.08			cc1cc2-YY-t0-s2-4-w2Conf561.tif	cc1cc2-YY	0	2	4	5938	32582	18.2248	0.12
cc1cc2-WT-t32-s3-2-w2Conf561.tif	cc1cc2-WT	1920	3	2	18768	96562	19.4362	0.13			cc1cc2-YY-t0-s3-1-w2Conf561.tif	cc1cc2-YY	0	3	1	6194	30864	20.0687	0.1
cc1cc2-WT-t34-s2-1-w2Conf561.tif	cc1cc2-WT	2040	2	1	8567	64848	13.2109	0.13			cc1cc2-YY-t0-s3-2-w2Conf561.tif	cc1cc2-YY	0	3	2	6573	37316	17.6144	0.12
cc1cc2-WT-t34-s2-2-w2Conf561.tif	cc1cc2-WT	2040	2	2	6885	40132	17.1559	0.09			cc1cc2-YY-t0-s3-3-w2Conf561.tif	cc1cc2-YY	0	3	3	9728	50974	19.0842	0.12
cc1cc2-WT-t34-s2-3-w2Conf561.tif	cc1cc2-WT	2040	2	3	9889	54762	18.0581	0.11			cc1cc2-YY-t0-s3-4-w2Conf561.tif	cc1cc2-YY	0	3	4	6957	33534	20.7461	0.12
cc1cc2-WT-t34-s3-1-w2Conf561.tif	cc1cc2-WT	2040	3	1	9556	36598	26.1107	0.11			cc1cc2-YY-t0-s3-5-w2Conf561.tif	cc1cc2-YY	0	3	5	4845	28628	16.924	0.16
cc1cc2-WT-t34-s4-1-w2Conf561.tif	cc1cc2-WT	2040	4	1	7269	35596	20.4208	0.11			cc1cc2-YY-t0-s3-6-w2Conf561.tif	cc1cc2-YY	0	3	6	4696	30156	15.5724	0.12
cc1cc2-WT-t34-s4-2-w2Conf561.tif	cc1cc2-WT	2040	4	2	10085	51578	19.5529	0.1			cc1cc2-YY-t0-s3-7-w2Conf561.tif	cc1cc2-YY	0	3	7	9594	42628	22.5063	0.14
cc1cc2-WT-t34-s4-3-w2Conf561.tif	cc1cc2-WT	2040	4	3	15949	66194	24.0943	0.1			cc1cc2-YY-t1.5-s1-1-w2Conf561.tif	cc1cc2-YY	90	1	1	7208	69640	10.3504	0.14
cc1cc2-WT-t3-s1-1-w2Conf561.tif	cc1cc2-WT	180	1	1	4710	121248	3.8846	0.12			cc1cc2-YY-t1.5-s1-2-w2Conf561.tif	cc1cc2-YY	90	1	2	5337	67196	7.9424	0.1
cc1cc2-WT-t3-s1-2-w2Conf561.tif	cc1cc2-WT	180	1	2	3567	120706	2.9551	0.11			cc1cc2-YY-t1.5-s1-3-w2Conf561.tif	cc1cc2-YY	90	1	3	3082	68950	4.4699	0.1
cc1cc2-WT-t3-s1-3-w2Conf561.tif	cc1cc2-WT	180	1	3	2569	107006	2.4008	0.11			cc1cc2-YY-t1.5-s1-4-w2Conf561.tif	cc1cc2-YY	90	1	4	3863	61740	6.2569	0.14
cc1cc2-WT-t3-s1-4-w2Conf561.tif	cc1cc2-WT	180	1	4	3035	90172	3.3658	0.12			cc1cc2-YY-t1.5-s1-5-w2Conf561.tif	cc1cc2-YY	90	1	5	3815	43956	8.6791	0.13
cc1cc2-WT-t3-s2-1-w2Conf561.tif	cc1cc2-WT	180	2	1	270	69542	0.38825	0.12			cc1cc2-YY-t1.5-s1-6-w2Conf561.tif	cc1cc2-YY	90	1	6	9068	51502	17.6071	0.14
cc1cc2-WT-t3-s2-2-w2Conf561.tif	cc1cc2-WT	180	2	2	7122	122552	5.8114	0.13			cc1cc2-YY-t1.5-s3-1-w2Conf561.tif	cc1cc2-YY	90	3	1	2132	33066	6.4477	0.14
cc1cc2-WT-t3-s2-3-w2Conf561.tif	cc1cc2-WT	180	2	3	4158	95736	4.3432	0.11			cc1cc2-YY-t1.5-s3-2-w2Conf561.tif	cc1cc2-YY	90	3	2	5034	41792	12.0454	0.12
cc1cc2-WT-t3-s2-4-w2Conf561.tif	cc1cc2-WT	180	2	4	5398	103908	5.195	0.1			cc1cc2-YY-t1.5-s3-3-w2Conf561.tif	cc1cc2-YY	90	3	3	6025	48040	12.5416	0.13
cc1cc2-WT-t3-s3-1-w2Conf561.tif	cc1cc2-WT	180	3	1	1327	78980	1.6802	0.12			cc1cc2-YY-t1-s1-1-w2Conf561.tif	cc1cc2-YY	60	1	1	4565	44098	10.3519	0.1
cc1cc2-WT-t3-s3-2-w2Conf561.tif	cc1cc2-WT	180	3	2	1843	56752	3.2475	0.12			cc1cc2-YY-t1-s1-2-w2Conf561.tif	cc1cc2-YY	60	1	2	2476	37240	6.6488	0.12
cc1cc2-WT-t3-s3-3-w2Conf561.tif	cc1cc2-WT	180	3	3	1820	59892	3.0388	0.12			cc1cc2-YY-t1-s1-3-w2Conf561.tif	cc1cc2-YY	60	1	3	2253	20116	11.2	0.12
cc1cc2-WT-t4-s1-1-w2Conf561.tif	cc1cc2-WT	240	1	1	12416	88508	14.0281	0.11			cc1cc2-YY-t1-s2-1-w2Conf561.tif	cc1cc2-YY	60	2	1	2539	42388	5.9899	0.14
cc1cc2-WT-t4-s1-2-w2Conf561.tif	cc1cc2-WT	240	1	2	12869	82940	15.516	0.12			cc1cc2-YY-t1-s2-2-w2Conf561.tif	cc1cc2-YY	60	2	2	4183	56020	7.467	0.13
cc1cc2-WT-t4-s1-3-w2Conf561.tif	cc1cc2-WT	240	1	3	13861	101254	13.6893	0.12			cc1cc2-YY-t1-s2-3-w2Conf561.tif	cc1cc2-YY	60	2	3	3108	35040	8.8699	0.13
cc1cc2-WT-t4-s2-1-w2Conf561.tif	cc1cc2-WT	240	2	1	7781	71174	10.9324	0.11			cc1cc2-YY-t1-s2-4-w2Conf561.tif	cc1cc2-YY	60	2	4	10084	59510	16.9451	0.15
cc1cc2-WT-t4-s2-2-w2Conf561.tif	cc1cc2-WT	240	2	2	17781	111640	15.9271	0.11			cc1cc2-YY-t1-s2-5-w2Conf561.tif	cc1cc2-YY	60	2	5	11300	66110	17.0927	0.13
cc1cc2-WT-t4-s2-3-w2Conf561.tif	cc1cc2-WT	240	2	3	8997	108388	8.3007	0.11			cc1cc2-YY-t1-s3-1-w2Conf561.tif	cc1cc2-YY	60	3	1	6600	48448	13.6229	0.12
cc1cc2-WT-t4-s3-1-w2Conf561.tif	cc1cc2-WT	240	3	1	6796	55492	12.2468	0.11			cc1cc2-YY-t1-s3-2-w2Conf561.tif	cc1cc2-YY	60	3	2	8505	43738	19.4453	0.15
cc1cc2-WT-t4-s3-2-w2Conf561.tif	cc1cc2-WT	240	3	2	5508	78042	7.0577	0.1			cc1cc2-YY-t1-s3-3-w2Conf561.tif	cc1cc2-YY	60	3	3	8391	38786	21.6341	0.15
cc1cc2-WT-t4-s3-3-w2Conf561.tif	cc1cc2-WT	240	3	3	3058	60194	5.0802	0.14			cc1cc2-YY-t1-s3-4-w2Conf561.tif	cc1cc2-YY	60	3	4	4365	27318	15.9785	0.15
cc1cc2-WT-t50-s1-1-w2Conf561.tif	cc1cc2-WT	3000	1	1	12148	75306	16.1315	0.1			cc1cc2-YY-t1-s3-5-w2Conf561.tif	cc1cc2-YY	60	3	5	8598	41398	20.7691	0.14
cc1cc2-WT-t50-s1-2-w2Conf561.tif	cc1cc2-WT	3000	1	2	5777	42876	13.4737	0.13			cc1cc2-YY-t28-s1-1-w2Conf561.tif	cc1cc2-YY	1680	1	1	1159	37212	3.1146	0.15
cc1cc2-WT-t50-s23-1-w2Conf561.tif	cc1cc2-WT	3000	2	-	21239	106278	19.9844	0.1			cc1cc2-YY-t28-s1-2-w2Conf561.tif	cc1cc2-YY	1680	1	2	2196	59692	3.6789	0.14
cc1cc2-WT-t50-s23-2-w2Conf561.tif	cc1cc2-WT	3000	2	-	16429	134674	12.1991	0.11			cc1cc2-YY-t28-s1-3-w2Conf561.tif	cc1cc2-YY	1680	1	3	1915	52278	3.6631	0.14
cc1cc2-WT-t50-s23-3-w2Conf561.tif	cc1cc2-WT	3000	2	-	3031	18222	16.6337	0.12			cc1cc2-YY-t28-s1-4-w2Conf561.tif	cc1cc2-YY	1680	1	4	1565	51036	3.0665	0.17
cc1cc2-WT-t50-s2-1-w2Conf561.tif	cc1cc2-WT	3000	2	1	3051	28676	10.6396	0.16			cc1cc2-YY-t28-s1-5-w2Conf561.tif	cc1cc2-YY	1680	1	5	2879	39810	7.2319	0.2
cc1cc2-WT-t50-s3-1-w2Conf561.tif	cc1cc2-WT	3000	3	1	10139	78006	12.9977	0.12			cc1cc2-YY-t28-s2-1-w2Conf561.tif	cc1cc2-YY	1680	2	1	5131	74978	6.8433	0.11
cc1cc2-WT-t50-s3-2-w2Conf561.tif	cc1cc2-WT	3000	3	2	8246	48878	16.8706	0.11			cc1cc2-YY-t28-s2-2-w2Conf561.tif	cc1cc2-YY	1680	2	2	906	48920	1.852	0.09
cc1cc2-WT-t50-s3-3-w2Conf561.tif	cc1cc2-WT	3000	3	3	30481	124210	24.5399	0.13			cc1cc2-YY-t28-s2-3-w2Conf561.tif	cc1cc2-YY	1680	2	3	3380	41812	8.0838	0.12
cc1cc2-WT-t50-s3-4-w2Conf561.tif	cc1cc2-WT	3000	3	4	4686	29310	15.9877	0.11			cc1cc2-YY-t28-s2-4-w2Conf561.tif	cc1cc2-YY	1680	2	4	2139	52812	4.0502	0.12
cc1cc2-WT-t6-s1-1-w2Conf561.tif	cc1cc2-WT	360	1	1	8775	56504	15.5299	0.12			cc1cc2-YY-t28-s3-1-w2Conf561.tif	cc1cc2-YY	1680	3	1	10152	62968	16.1225	0.12
cc1cc2-WT-t6-s1-2-w2Conf561.tif	cc1cc2-WT	360	1	2	9675	50550	19.1395	0.12			cc1cc2-YY-t28-s3-2-w2Conf561.tif	cc1cc2-YY	1680	3	2	3886	34218	11.3566	0.12
cc1cc2-WT-t6-s1-3-w2Conf561.tif	cc1cc2-WT	360	1	3	15775	69574	22.6737	0.11			cc1cc2-YY-t28-s3-3-w2Conf561.tif	cc1cc2-YY	1680	3	3	1734	27030	6.4151	0.16
cc1cc2-WT-t6-s2-1-w2Conf561.tif	cc1cc2-WT	360	2	1	9369	81588	11.4833	0.1			cc1cc2-YY-t2-s1-1-w2Conf561.tif	cc1cc2-YY	120	1	1	2667	44630	5.9758	0.14
cc1cc2-WT-t6-s2-2-w2Conf561.tif	cc1cc2-WT	360	2	2	5623	91368	6.1542	0.12			cc1cc2-YY-t2-s1-2-w2Conf561.tif	cc1cc2-YY	120	1	2	2007	26498	7.5742	0.14
cc1cc2-WT-t6-s2-3-w2Conf561.tif	cc1cc2-WT	360	2	3	7196	97658	7.3686	0.1			cc1cc2-YY-t2-s1-3-w2Conf561.tif	cc1cc2-YY	120	1	3	4963	33934	14.6254	0.12
cc1cc2-WT-t6-s3-1-w2Conf561.tif	cc1cc2-WT	360	3	1	5947	82806	7.1818	0.12			cc1cc2-YY-t2-s1-4-w2Conf561.tif	cc1cc2-YY	120	1	4	4727	30268	15.6172	0.14
cc1cc2-WT-t8-s1-1-w2Conf561.tif	cc1cc2-WT	480	1	1	11153	62730	17.7794	0.12			cc1cc2-YY-t2-s1-5-w2Conf561.tif	cc1cc2-YY	120	1	5	4329	25434	17.0205	0.14
cc1cc2-WT-t8-s1-2-w2Conf561.tif	cc1cc2-WT	480	1	2	7834	39480	19.843	0.12			cc1cc2-YY-t2-s2-1-w2Conf561.tif	cc1cc2-YY	120	2	1	2561	42858	5.9755	0.11
cc1cc2-WT-t8-s1-3-w2Conf561.tif	cc1cc2-WT	480	1	3	7665	43828	17.4888	0.13			cc1cc2-YY-t2-s2-2-w2Conf561.tif	cc1cc2-YY	120	2	2	3115	37278	8.3561	0.12
cc1cc2-WT-t8-s1-4-w2Conf561.tif	cc1cc2-WT	480	1	4	21777	120152	18.1245	0.12			cc1cc2-YY-t2-s2-3-w2Conf561.tif	cc1cc2-YY	120	2	3	1684	26136	6.4432	0.12
cc1cc2-WT-t8-s1-5-w2Conf561.tif	cc1cc2-WT	480	1	5	15534	97260	15.9716	0.11			cc1cc2-YY-t2-s2-4-w2Conf561.tif	cc1cc2-YY	120	2	4	514	23470	2.19	0.12
cc1cc2-WT-t8-s2-1-w2Conf561.tif	cc1cc2-WT	480	2	1	12828	65122	19.6984	0.1			cc1cc2-YY-t2-s3-1-w2Conf561.tif	cc1cc2-YY	120	3	1	3155	28462	11.085	0.11
cc1cc2-WT-t8-s2-2-w2Conf561.tif	cc1cc2-WT	480	2	2	2718	37246	7.2974	0.15			cc1cc2-YY-t2-s3-2-w2Conf561.tif	cc1cc2-YY	120	3	2	2674	32808	8.1505	0.17
cc1cc2-WT-t8-s2-3-w2Conf561.tif	cc1cc2-WT	480	2	3	6024	38942	15.4692	0.09			cc1cc2-YY-t2-s3-3-w2Conf561.tif	cc1cc2-YY	120	3	3	4039	44850	9.0056	0.16
cc1cc2-WT-t8-s3-1-w2Conf561.tif	cc1cc2-WT	480	3	1	18120	100260	18.073	0.11			cc1cc2-YY-t2-s4-1-w2Conf561.tif	cc1cc2-YY	120	4	1	6102	44662	13.6626	0.11
cc1cc2-WT-t8-s3-2-w2Conf561.tif	cc1cc2-WT	480	3	2	7152	40444	17.6837	0.1			cc1cc2-YY-t2-s4-2-w2Conf561.tif	cc1cc2-YY	120	4	2	3190	25424	12.5472	0.12
cc1cc2-WT-t8-s3-3-w2Conf561.tif	cc1cc2-WT	480	3	3	2612	34910	7.4821	0.09			cc1cc2-YY-t2-s4-3-w2Conf561.tif	cc1cc2-YY	120	4	3	6082	35004	17.3752	0.13
cc1cc2-WT-t8-s4-1-w2Conf561.tif	cc1cc2-WT	480	4	1	9819	53936	18.2049	0.11			cc1cc2-YY-t2-s4-4-w2Conf561.tif	cc1cc2-YY	120	4	4	4909	32164	15.2624	0.12
cc1cc2-WT-t8-s4-2-w2Conf561.tif	cc1cc2-WT	480	4	2	10105	52298	19.322	0.12			cc1cc2-YY-t2-s4-5-w2Conf561.tif	cc1cc2-YY	120	4	5	7597	40230	18.8839	0.13
cc1cc2-WT-t8-s4-3-w2Conf561.tif	cc1cc2-WT	480	4	3	9869	49790	19.8212	0.13			cc1cc2-YY-t2-s4-6-w2Conf561.tif	cc1cc2-YY	120	4	6	7814	49762	15.7027	0.17
											cc1cc2-YY-t30-s1-1-w2Conf561.tif	cc1cc2-YY	1800	1	1	12628	68760	18.3653	0.14
											cc1cc2-YY-t30-s1-2-w2Conf561.tif	cc1cc2-YY	1800	1	2	6612	32680	20.2326	0.13
											cc1cc2-YY-t30-s1-3-w2Conf561.tif	cc1cc2-YY	1800	1	3	6096	32070	19.0084	0.13
											cc1cc2-YY-t30-s1-4-w2Conf561.tif	cc1cc2-YY	1800	1	4	5997	34402	17.4321	0.13
											cc1cc2-YY-t30-s1-5-w2Conf561.tif	cc1cc2-YY	1800	1	5	6088	40710	14.9546	0.14
											cc1cc2-YY-t30-s2-1-w2Conf561.tif	cc1cc2-YY	1800	2	1	3315	76064	4.3582	0.12
											cc1cc2-YY-t30-s2-2-w2Conf561.tif	cc1cc2-YY	1800	2	2	9224	60558	15.2317	0.11
											cc1cc2-YY-t30-s2-3-w2Conf561.tif	cc1cc2-YY	1800	2	3	3941	25494	15.4585	0.11
											cc1cc2-YY-t30-s3-1-w2Conf561.tif	cc1cc2-YY	1800	3	1	6055	40316	15.0189	0.12
											cc1cc2-YY-t30-s3-2-w2Conf561.tif	cc1cc2-YY	1800	3	2	4929	30556	16.131	0.12
											cc1cc2-YY-t30-s3-3-w2Conf561.tif	cc1cc2-YY	1800	3	3	1950	48904	3.9874	0.16
											cc1cc2-YY-t30-s3-4-w2Conf561.tif	cc1cc2-YY	1800	3	4	2438	44804	5.4415	0.12
											cc1cc2-YY-t32-s1-1-w2Conf561.tif	cc1cc2-YY	1920	1	1	12454	64794	19.2209	0.14
											cc1cc2-YY-t32-s1-2-w2Conf561.tif	cc1cc2-YY	1920	1	2	13252	68284	19.4072	0.14
											cc1cc2-YY-t32-s1-3-w2Conf561.tif	cc1cc2-YY	1920	1	3	3241	26130	12.4034	0.16
											cc1cc2-YY-t32-s1-4-w2Conf561.tif	cc1cc2-YY	1920	1	4	3308	24998	13.2331	0.14
											cc1cc2-YY-t32-s2-1-w2Conf561.tif	cc1cc2-YY	1920	2	1	3905	57584	6.7814	0.18
											cc1cc2-YY-t32-s2-2-w2Conf561.tif	cc1cc2-YY	1920	2	2	1810	44256	4.0898	0.15
											cc1cc2-YY-t32-s2-3-w2Conf561.tif	cc1cc2-YY	1920	2	3	1435	41002	3.4998	0.16
											cc1cc2-YY-t32-s3-1-w2Conf561.tif	cc1cc2-YY	1920	3	1	883	24446	3.612	0.12
											cc1cc2-YY-t32-s3-2-w2Conf561.tif	cc1cc2-YY	1920	3	2	663	12934	5.126	0.13
											cc1cc2-YY-t34-s1-1-w2Conf561.tif	cc1cc2-YY	2040	1	1	10078	60980	16.5267	0.12
											cc1cc2-YY-t34-s1-2-w2Conf561.tif	cc1cc2-YY	2040	1	2	9368	57050	16.4207	0.15
											cc1cc2-YY-t34-s1-3-w2Conf561.tif	cc1cc2-YY	2040	1	3	2869	37146	7.7236	0.13
											cc1cc2-YY-t34-s2-1-w2Conf561.tif	cc1cc2-YY	2040	2	1	305	45420	0.67151	0.12
											cc1cc2-YY-t34-s2-2-w2Conf561.tif	cc1cc2-YY	2040	2	2	396	24486	1.6173	0.13
											cc1cc2-YY-t34-s3-1-w2Conf561.tif	cc1cc2-YY	2040	3	1	3329	49954	6.6641	0.13
											cc1cc2-YY-t34-s3-2-w2Conf561.tif	cc1cc2-YY	2040	3	2	1936	39288	4.9277	0.13
											cc1cc2-YY-t34-s3-3-w2Conf561.tif	cc1cc2-YY	2040	3	3	6695	48226	13.8826	0.13
											cc1cc2-YY-t34-s3-4-w2Conf561.tif	cc1cc2-YY	2040	3	4	6602	45456	14.5239	0.13
											cc1cc2-YY-t3-s1-1-w2Conf561.tif	cc1cc2-YY	180	1	1	5489	32616	16.8292	0.15
											cc1cc2-YY-t3-s1-2-w2Conf561.tif	cc1cc2-YY	180	1	2	5290	28690	18.4385	0.13
											cc1cc2-YY-t3-s1-3-w2Conf561.tif	cc1cc2-YY	180	1	3	5810	29016	20.0234	0.15
											cc1cc2-YY-t3-s1-4-w2Conf561.tif	cc1cc2-YY	180	1	4	7575	36192	20.93	0.14
											cc1cc2-YY-t3-s2-1-w2Conf561.tif	cc1cc2-YY	180	2	1	1522	32012	4.7545	0.11
											cc1cc2-YY-t3-s2-2-w2Conf561.tif	cc1cc2-YY	180	2	2	958	37888	2.5285	0.12
											cc1cc2-YY-t3-s2-3-w2Conf561.tif	cc1cc2-YY	180	2	3	6017	36844	16.331	0.13
											cc1cc2-YY-t3-s2-4-w2Conf561.tif	cc1cc2-YY	180	2	4	5716	33410	17.1087	0.15
											cc1cc2-YY-t3-s2-5-w2Conf561.tif	cc1cc2-YY	180	2	5	6167	36306	16.9862	0.16
											cc1cc2-YY-t3-s3-1-w2Conf561.tif	cc1cc2-YY	180	3	1	5016	34826	14.403	0.11
											cc1cc2-YY-t3-s3-2-w2Conf561.tif	cc1cc2-YY	180	3	2	5975	46628	12.8142	0.14
											cc1cc2-YY-t3-s3-3-w2Conf561.tif	cc1cc2-YY	180	3	3	1490	52976	2.8126	0.12
											cc1cc2-YY-t4-s1-1-w2Conf561.tif	cc1cc2-YY	240	1	1	1484	31318	4.7385	0.12
											cc1cc2-YY-t4-s1-2-w2Conf561.tif	cc1cc2-YY	240	1	2	7113	37570	18.9327	0.13
											cc1cc2-YY-t4-s1-3-w2Conf561.tif	cc1cc2-YY	240	1	3	9327	49522	18.8341	0.13
											cc1cc2-YY-t4-s1-4-w2Conf561.tif	cc1cc2-YY	240	1	4	11718	69064	16.9669	0.14
											cc1cc2-YY-t4-s2-1-w2Conf561.tif	cc1cc2-YY	240	2	1	5292	50518	10.4755	0.12
											cc1cc2-YY-t4-s2-2-w2Conf561.tif	cc1cc2-YY	240	2	2	2772	29932	9.261	0.12
											cc1cc2-YY-t4-s2-3-w2Conf561.tif	cc1cc2-YY	240	2	3	5536	40276	13.7452	0.14
											cc1cc2-YY-t4-s2-4-w2Conf561.tif	cc1cc2-YY	240	2	4	5420	30620	17.7008	0.13
											cc1cc2-YY-t4-s2-5-w2Conf561.tif	cc1cc2-YY	240	2	5	9824	48556	20.2323	0.15
											cc1cc2-YY-t4-s3-1-w2Conf561.tif	cc1cc2-YY	240	3	1	8404	53878	15.5982	0.13
											cc1cc2-YY-t4-s3-2-w2Conf561.tif	cc1cc2-YY	240	3	2	7829	59516	13.1544	0.13
											cc1cc2-YY-t4-s3-3-w2Conf561.tif	cc1cc2-YY	240	3	3	5543	39502	14.0322	0.11
											cc1cc2-YY-t4-s3-4-w2Conf561.tif	cc1cc2-YY	240	3	4	7138	44040	16.208	0.13
											cc1cc2-YY-t4-s3-5-w2Conf561.tif	cc1cc2-YY	240	3	5	6300	39342	16.0134	0.14
											cc1cc2-YY-t50-s1-1-w2Conf561.tif	cc1cc2-YY	3000	1	1	12788	57896	22.0879	0.15
											cc1cc2-YY-t50-s1-2-w2Conf561.tif	cc1cc2-YY	3000	1	2	3825	21390	17.8822	0.13
											cc1cc2-YY-t50-s1-3-w2Conf561.tif	cc1cc2-YY	3000	1	3	4605	28104	16.3856	0.13
											cc1cc2-YY-t50-s3-1-w2Conf561.tif	cc1cc2-YY	3000	3	1	7439	65936	11.2822	0.11
											cc1cc2-YY-t50-s3-2-w2Conf561.tif	cc1cc2-YY	3000	3	2	2197	47464	4.6288	0.12
											cc1cc2-YY-t6-s1-1-w2Conf561.tif	cc1cc2-YY	360	1	1	9326	56362	16.5466	0.12
											cc1cc2-YY-t6-s1-2-w2Conf561.tif	cc1cc2-YY	360	1	2	7034	39060	18.0082	0.13
											cc1cc2-YY-t6-s1-3-w2Conf561.tif	cc1cc2-YY	360	1	3	1735	10544	16.4549	0.18
											cc1cc2-YY-t6-s1-4-w2Conf561.tif	cc1cc2-YY	360	1	4	3720	43042	8.6427	0.16
											cc1cc2-YY-t6-s2-1-w2Conf561.tif	cc1cc2-YY	360	2	1	3865	30986	12.4734	0.1
											cc1cc2-YY-t6-s2-2-w2Conf561.tif	cc1cc2-YY	360	2	2	9915	53852	18.4116	0.14
											cc1cc2-YY-t6-s2-3-w2Conf561.tif	cc1cc2-YY	360	2	3	4859	27094	17.9339	0.14
											cc1cc2-YY-t6-s3-1-w2Conf561.tif	cc1cc2-YY	360	3	1	9863	51352	19.2067	0.12
											cc1cc2-YY-t6-s3-2-w2Conf561.tif	cc1cc2-YY	360	3	2	14600	77054	18.9478	0.13
											cc1cc2-YY-t6-s3-3-w2Conf561.tif	cc1cc2-YY	360	3	3	7203	42550	16.9283	0.13
											cc1cc2-YY-t8-s1-1-w2Conf561.tif	cc1cc2-YY	480	1	1	3798	20796	18.2631	0.15
											cc1cc2-YY-t8-s1-2-w2Conf561.tif	cc1cc2-YY	480	1	2	4340	30394	14.2791	0.1
											cc1cc2-YY-t8-s1-3-w2Conf561.tif	cc1cc2-YY	480	1	3	10972	59438	18.4596	0.11
											cc1cc2-YY-t8-s1-4-w2Conf561.tif	cc1cc2-YY	480	1	4	12960	64020	20.2437	0.14
											cc1cc2-YY-t8-s1-6-w2Conf561.tif	cc1cc2-YY	480	1	6	7366	39742	18.5345	0.14
											cc1cc2-YY-t8-s2-1-w2Conf561.tif	cc1cc2-YY	480	2	1	3914	25540	15.325	0.09
											cc1cc2-YY-t8-s3-1-w2Conf561.tif	cc1cc2-YY	480	3	1	4181	23834	17.5422	0.1
											cc1cc2-YY-t8-s3-2-w2Conf561.tif	cc1cc2-YY	480	3	2	2066	15170	13.619	0.1
											cc1cc2-YY-t8-s3-3-w2Conf561.tif	cc1cc2-YY	480	3	3	6762	44600	15.1614	0.13
h
Timepoint (h)		Replicates
T0 WT																																												average	stdev	count	SE
	Name	Rep2_Skeleton_cc1cc2_WT_t0_s1_2_w2Conf561_Total Summary.csv	Rep2_Skeleton_cc1cc2_WT_t0_s1_3_w2Conf561_Total Summary.csv	Rep2_Skeleton_cc1cc2_WT_t0_s2_1_w2Conf561_Total Summary.csv	Rep2_Skeleton_cc1cc2_WT_t0_s2_2_w2Conf561_Total Summary.csv	Rep2_Skeleton_cc1cc2_WT_t0_s2_3_w2Conf561_Total Summary.csv	Rep2_Skeleton_cc1cc2_WT_t0_s3_1_w2Conf561_Total Summary.csv	Rep2_Skeleton_cc1cc2_WT_t0_s3_2_w2Conf561_Total Summary.csv	Rep2_Skeleton_cc1cc2_WT_t0_s3_3_w2Conf561_Total Summary.csv	Rep3_Skeleton_cc1cc2_WT_t0_s1_1_w2Conf561_Total Summary.csv	Rep3_Skeleton_cc1cc2_WT_t0_s1_2_w2Conf561_Total Summary.csv	Rep3_Skeleton_cc1cc2_WT_t0_s1_4_w2Conf561_Total Summary.csv	Rep3_Skeleton_cc1cc2_WT_t0_s1_5_w2Conf561_Total Summary.csv	Rep3_Skeleton_cc1cc2_WT_t0_s1_6_w2Conf561_Total Summary.csv	Rep3_Skeleton_cc1cc2_WT_t0_s2_1_w2Conf561_Total Summary.csv	Rep3_Skeleton_cc1cc2_WT_t0_s2_2_w2Conf561_Total Summary.csv	Rep3_Skeleton_cc1cc2_WT_t0_s2_3_w2Conf561_Total Summary.csv	Rep3_Skeleton_cc1cc2_WT_t0_s3_1_w2Conf561_Total Summary.csv	Rep3_Skeleton_cc1cc2_WT_t0_s3_2_w2Conf561_Total Summary.csv	Rep3_Skeleton_cc1cc2_WT_t0_s3_3_w2Conf561_Total Summary.csv	Rep1_Skeleton_cc1cc2_WT_t0_s1_1_w2Conf561_Total Summary.csv	Rep1_Skeleton_cc1cc2_WT_t0_s1_2_w2Conf561_Total Summary.csv	Rep1_Skeleton_cc1cc2_WT_t0_s1_3_w2Conf561_Total Summary.csv	Rep1_Skeleton_cc1cc2_WT_t0_s2_1_w2Conf561_Total Summary.csv	Rep1_Skeleton_cc1cc2_WT_t0_s2_2_w2Conf561_Total Summary.csv	Rep1_Skeleton_cc1cc2_WT_t0_s2_3_w2Conf561_Total Summary.csv	Rep1_Skeleton_cc1cc2_WT_t0_s3_1_w2Conf561_Total Summary.csv	Rep1_Skeleton_cc1cc2_WT_t0_s3_2_w2Conf561_Total Summary.csv	Rep1_Skeleton_cc1cc2_WT_t0_s3_3_w2Conf561_Total Summary.csv
1	SuperPixel	0.7735	0.5696	0.8378	0.6583	0.7842	0.5186	0.7201	0.5638	0.5304	0.8697	0.6935	0.696	1.2282	0.643	0.6106	0.9897	0.7609	0.7386	0.7354	0.7802	0.6808	0.5217	0.6421	0.8955	0.7233	1.0227	0.6792	0.7325															0.735711	0.15997	28	0.0302315
T3 WT
	Name	Rep1_Skeleton_cc1cc2_WT_t3_s1_3_w2Conf561_Total Summary.csv	Rep1_Skeleton_cc1cc2_WT_t3_s2_1_w2Conf561_Total Summary.csv	Rep1_Skeleton_cc1cc2_WT_t3_s2_3_w2Conf561_Total Summary.csv	Rep1_Skeleton_cc1cc2_WT_t3_s3_1_w2Conf561_Total Summary.csv	Rep2_Skeleton_cc1cc2_WT_t3_s1_1_w2Conf561_Total Summary.csv	Rep2_Skeleton_cc1cc2_WT_t3_s2_1_w2Conf561_Total Summary.csv	Rep2_Skeleton_cc1cc2_WT_t3_s2_3_w2Conf561_Total Summary.csv	Rep2_Skeleton_cc1cc2_WT_t3_s3_1_w2Conf561_Total Summary.csv	Rep2_Skeleton_cc1cc2_WT_t3_s3_2_w2Conf561_Total Summary.csv	Rep2_Skeleton_cc1cc2_WT_t3_s3_4_w2Conf561_Total Summary.csv	Rep3_Skeleton_cc1cc2_WT_t3_s1_2_w2Conf561_Total Summary.csv	Rep3_Skeleton_cc1cc2_WT_t3_s1_3_w2Conf561_Total Summary.csv	Rep3_Skeleton_cc1cc2_WT_t3_s1_4_w2Conf561_Total Summary.csv	Rep3_Skeleton_cc1cc2_WT_t3_s2_2_w2Conf561_Total Summary.csv	Rep3_Skeleton_cc1cc2_WT_t3_s2_3_w2Conf561_Total Summary.csv	Rep3_Skeleton_cc1cc2_WT_t3_s2_4_w2Conf561_Total Summary.csv
1	SuperPixel	0.5864	1.1963	0.5047	0.6558	0.2091	0.1912	0.1447	0.373	0.6044	0.7543	0.1918	0.153	0.3143	0.3321	0.4991	0.6237																											0.458369	0.280494	16	0.0701235
T4 WT
	Name	Rep1_Skeleton_cc1cc2_WT_t4_s1_1_w2Conf561_Total Summary.csv	Rep1_Skeleton_cc1cc2_WT_t4_s1_3_w2Conf561_Total Summary.csv	Rep1_Skeleton_cc1cc2_WT_t4_s2_1_w2Conf561_Total Summary.csv	Rep1_Skeleton_cc1cc2_WT_t4_s2_2_w2Conf561_Total Summary.csv	Rep1_Skeleton_cc1cc2_WT_t4_s2_3_w2Conf561_Total Summary.csv	Rep1_Skeleton_cc1cc2_WT_t4_s3_2_w2Conf561_Total Summary.csv	Rep2_Skeleton_cc1cc2_WT_t4_s1_1_w2Conf561_Total Summary.csv	Rep2_Skeleton_cc1cc2_WT_t4_s1_3_w2Conf561_Total Summary.csv	Rep2_Skeleton_cc1cc2_WT_t4_s2_1_w2Conf561_Total Summary.csv	Rep2_Skeleton_cc1cc2_WT_t4_s2_2_w2Conf561_Total Summary.csv	Rep2_Skeleton_cc1cc2_WT_t4_s2_3_w2Conf561_Total Summary.csv	Rep2_Skeleton_cc1cc2_WT_t4_s3_2_w2Conf561_Total Summary.csv	Rep3_Skeleton_cc1cc2_WT_t4_s1_1_w2Conf561_Total Summary.csv	Rep3_Skeleton_cc1cc2_WT_t4_s2_2_w2Conf561_Total Summary.csv	Rep3_Skeleton_cc1cc2_WT_t4_s2_3_w2Conf561_Total Summary.csv	Rep3_Skeleton_cc1cc2_WT_t4_s3_1_w2Conf561_Total Summary.csv
1	SuperPixel	1.8207	1.6564	1.1525	0.9569	0.9982	0.9568	0.6971	0.7582	0.468	0.5518	1.2572	0.717	0.7698	0.8375	1.0597	0.5004	0.947388	0.370812																									0.915356	0.384555	18	0.0906404
T6 Wt
	Name	Rep1_Skeleton_cc1cc2_WT_t6_s1_1_w2Conf561_Total Summary.csv	Rep1_Skeleton_cc1cc2_WT_t6_s1_2_w2Conf561_Total Summary.csv	Rep1_Skeleton_cc1cc2_WT_t6_s1_3_w2Conf561_Total Summary.csv	Rep1_Skeleton_cc1cc2_WT_t6_s2_1_w2Conf561_Total Summary.csv	Rep1_Skeleton_cc1cc2_WT_t6_s2_2_w2Conf561_Total Summary.csv	Rep1_Skeleton_cc1cc2_WT_t6_s2_3_w2Conf561_Total Summary.csv	Rep1_Skeleton_cc1cc2_WT_t6_s3_1_w2Conf561_Total Summary.csv	Rep1_Skeleton_cc1cc2_WT_t6_s3_2_w2Conf561_Total Summary.csv	Rep2_Skeleton_cc1cc2_WT_t6_s1_1_w2Conf561_Total Summary.csv	Rep2_Skeleton_cc1cc2_WT_t6_s1_4_w2Conf561_Total Summary.csv	Rep2_Skeleton_cc1cc2_WT_t6_s3_1_w2Conf561_Total Summary.csv	Rep2_Skeleton_cc1cc2_WT_t6_s3_2_w2Conf561_Total Summary.csv	Rep2_Skeleton_cc1cc2_WT_t6_s3_3_w2Conf561_Total Summary.csv	Rep3_Skeleton_cc1cc2_WT_t6_s1_1_w2Conf561_Total Summary.csv	Rep3_Skeleton_cc1cc2_WT_t6_s1_2_w2Conf561_Total Summary.csv	Rep3_Skeleton_cc1cc2_WT_t6_s2_1_w2Conf561_Total Summary.csv	Rep3_Skeleton_cc1cc2_WT_t6_s3_1_w2Conf561_Total Summary.csv	Rep3_Skeleton_cc1cc2_WT_t6_s3_2_w2Conf561_Total Summary.csv	Rep3_Skeleton_cc1cc2_WT_t6_s3_3_w2Conf561_Total Summary.csv
1	SuperPixel	1.2856	1.2279	1.129	1.0015	0.9921	0.9272	1.0577	1.1231	0.6666	1.1805	1.1579	1.5247	1.0025	0.5613	0.5719	1.0969	0.9733	0.8139	0.9777	1.01428																							1.01428	0.233403	20	0.0521906
T8 WT
	Name	Rep1_Skeleton_cc1cc2_WT_t8_s1_1_w2Conf561_Total Summary.csv	Rep1_Skeleton_cc1cc2_WT_t8_s1_3_w2Conf561_Total Summary.csv	Rep1_Skeleton_cc1cc2_WT_t8_s1_4_w2Conf561_Total Summary.csv	Rep1_Skeleton_cc1cc2_WT_t8_s2_3_w2Conf561_Total Summary.csv	Rep1_Skeleton_cc1cc2_WT_t8_s3_1_w2Conf561_Total Summary.csv	Rep1_Skeleton_cc1cc2_WT_t8_s3_2_w2Conf561_Total Summary.csv	Rep1_Skeleton_cc1cc2_WT_t8_s3_3_w2Conf561_Total Summary.csv	Rep2_Skeleton_cc1cc2_WT_t8_s2_1_w2Conf561_Total Summary.csv	Rep2_Skeleton_cc1cc2_WT_t8_s2_2_w2Conf561_Total Summary.csv	Rep2_Skeleton_cc1cc2_WT_t8_s2_3_w2Conf561_Total Summary.csv	Rep2_Skeleton_cc1cc2_WT_t8_s3_1_w2Conf561_Total Summary.csv	Rep3_Skeleton_cc1cc2_WT_t8_s1_4_w2Conf561_Total Summary.csv	Rep3_Skeleton_cc1cc2_WT_t8_s1_5_w2Conf561_Total Summary.csv	Rep3_Skeleton_cc1cc2_WT_t8_s2_3_w2Conf561_Total Summary.csv	Rep3_Skeleton_cc1cc2_WT_t8_s3_1_w2Conf561_Total Summary.csv	Rep3_Skeleton_cc1cc2_WT_t8_s3_3_w2Conf561_Total Summary.csv	Rep3_Skeleton_cc1cc2_WT_t8_s4_1_w2Conf561_Total Summary.csv	Rep3_Skeleton_cc1cc2_WT_t8_s4_2_w2Conf561_Total Summary.csv
1	SuperPixel	1.632	1.4224	1.1051	1.0172	0.9873	0.987	1.2189	0.7989	0.94	1.0491	0.9048	1.3856	1.2423	0.9101	0.8108	1.1797	0.7658	0.7262	1.06018	0.247475																							1.01954	0.296347	20	0.0662652
T28 WT
	Name	Rep1_Skeleton_cc1cc2_WT_t28_s1_2_w2Conf561_Total Summary.csv	Rep1_Skeleton_cc1cc2_WT_t28_s2_1_w2Conf561_Total Summary.csv	Rep1_Skeleton_cc1cc2_WT_t28_s2_3_w2Conf561_Total Summary.csv	Rep1_Skeleton_cc1cc2_WT_t28_s2_4_w2Conf561_Total Summary.csv	Rep1_Skeleton_cc1cc2_WT_t28_s3_1_w2Conf561_Total Summary.csv	Rep1_Skeleton_cc1cc2_WT_t28_s3_2_w2Conf561_Total Summary.csv	Rep1_Skeleton_cc1cc2_WT_t28_s3_3_w2Conf561_Total Summary.csv	Rep1_Skeleton_cc1cc2_WT_t28_s3_4_w2Conf561_Total Summary.csv	Rep2_Skeleton_cc1cc2_WT_t28_s1_2_w2Conf561_Total Summary.csv	Rep2_Skeleton_cc1cc2_WT_t28_s1_4_w2Conf561_Total Summary.csv	Rep2_Skeleton_cc1cc2_WT_t28_s1_5_w2Conf561_Total Summary.csv	Rep2_Skeleton_cc1cc2_WT_t28_s2_2_w2Conf561_Total Summary.csv	Rep2_Skeleton_cc1cc2_WT_t28_s3_1_w2Conf561_Total Summary.csv	Rep2_Skeleton_cc1cc2_WT_t28_s3_3_w2Conf561_Total Summary.csv	Rep2_Skeleton_cc1cc2_WT_t28_s3_4_w2Conf561_Total Summary.csv	Rep3_Skeleton_cc1cc2_WT_t28_s1_1_w2Conf561_Total Summary.csv	Rep3_Skeleton_cc1cc2_WT_t28_s1_2_w2Conf561_Total Summary.csv	Rep3_Skeleton_cc1cc2_WT_t28_s2_2_w2Conf561_Total Summary.csv	Rep3_Skeleton_cc1cc2_WT_t28_s2_3_w2Conf561_Total Summary.csv	Rep3_Skeleton_cc1cc2_WT_t28_s3_1_w2Conf561_Total Summary.csv	Rep3_Skeleton_cc1cc2_WT_t28_s3_2_w2Conf561_Total Summary.csv	Rep3_Skeleton_cc1cc2_WT_t28_s3_3_w2Conf561_Total Summary.csv
1	SuperPixel	0.6217	1.3369	1.3852	1.0185	1.179	0.9868	1.0259	0.5359	1.2171	0.8625	0.9196	0.9294	1.2173	0.9085	0.9794	1.0575	0.6904	1.6499	1.4573	1.0495	1.9628	0.8717																					1.08467	0.33137	22	0.0706484
T30 WT
	Name	Rep1_Skeleton_cc1cc2_WT_t30_s1_1_w2Conf561_Total Summary.csv	Rep1_Skeleton_cc1cc2_WT_t30_s1_2_w2Conf561_Total Summary.csv	Rep1_Skeleton_cc1cc2_WT_t30_s1_3_w2Conf561_Total Summary.csv	Rep1_Skeleton_cc1cc2_WT_t30_s2_1_w2Conf561_Total Summary.csv	Rep1_Skeleton_cc1cc2_WT_t30_s2_2_w2Conf561_Total Summary.csv	Rep1_Skeleton_cc1cc2_WT_t30_s2_3_w2Conf561_Total Summary.csv	Rep1_Skeleton_cc1cc2_WT_t30_s3_1_w2Conf561_Total Summary.csv	Rep1_Skeleton_cc1cc2_WT_t30_s3_2_w2Conf561_Total Summary.csv	Rep2_Skeleton_cc1cc2_WT_t30_s1_1_w2Conf561_Total Summary.csv	Rep2_Skeleton_cc1cc2_WT_t30_s1_2_w2Conf561_Total Summary.csv	Rep2_Skeleton_cc1cc2_WT_t30_s2_1_w2Conf561_Total Summary.csv	Rep2_Skeleton_cc1cc2_WT_t30_s2_2_w2Conf561_Total Summary.csv	Rep2_Skeleton_cc1cc2_WT_t30_s2_3_w2Conf561_Total Summary.csv	Rep2_Skeleton_cc1cc2_WT_t30_s3_1_w2Conf561_Total Summary.csv	Rep2_Skeleton_cc1cc2_WT_t30_s3_2_w2Conf561_Total Summary.csv	Rep3_Skeleton_cc1cc2_WT_t30_s1_1_w2Conf561_Total Summary.csv	Rep3_Skeleton_cc1cc2_WT_t30_s1_2_w2Conf561_Total Summary.csv	Rep3_Skeleton_cc1cc2_WT_t30_s3_1_w2Conf561_Total Summary.csv	Rep3_Skeleton_cc1cc2_WT_t30_s4_1_w2Conf561_Total Summary.csv
1	SuperPixel	2.0986	1.7502	1.7819	1.264	1.0965	0.757	0.8506	1.1536	0.784	0.8747	0.8398	0.5318	0.5251	1.1025	3.3559	1.2288	1.2058	1.3099	1.0254																								1.23874	0.656887	19	0.1507
T32 Wt
	Name	Rep1_Skeleton_cc1cc2_WT_t32_s1_1_w2Conf561_Total Summary.csv	Rep1_Skeleton_cc1cc2_WT_t32_s2_1_w2Conf561_Total Summary.csv	Rep1_Skeleton_cc1cc2_WT_t32_s2_2_w2Conf561_Total Summary.csv	Rep1_Skeleton_cc1cc2_WT_t32_s3_3_w2Conf561_Total Summary.csv	Rep1_Skeleton_cc1cc2_WT_t32_s3_4_w2Conf561_Total Summary.csv	Rep2_Skeleton_cc1cc2_WT_t32_s1_2_w2Conf561_Total Summary.csv	Rep2_Skeleton_cc1cc2_WT_t32_s1_3_w2Conf561_Total Summary.csv	Rep2_Skeleton_cc1cc2_WT_t32_s2_2_w2Conf561_Total Summary.csv		Rep3_Skeleton_cc1cc2_WT_t32_s1_2_w2Conf561_Total Summary.csv	Rep3_Skeleton_cc1cc2_WT_t32_s1_3_w2Conf561_Total Summary.csv	Rep3_Skeleton_cc1cc2_WT_t32_s2_1_w2Conf561_Total Summary.csv	Rep3_Skeleton_cc1cc2_WT_t32_s2_2_w2Conf561_Total Summary.csv	Rep3_Skeleton_cc1cc2_WT_t32_s2_3_w2Conf561_Total Summary.csv	Rep3_Skeleton_cc1cc2_WT_t32_s3_1_w2Conf561_Total Summary.csv	Rep3_Skeleton_cc1cc2_WT_t32_s3_2_w2Conf561_Total Summary.csv
1	SuperPixel	0.8698	0.5881	1.2104	0.783	1.8265	1.148	0.6217	1.7261		1.1875	0.8372	0.8706	1.2418	1.2863	1.3149	1.2109																											1.11485	0.360349	15	0.0930417
T34 Wt
	Name	Rep1_Skeleton_cc1cc2_WT_t34_s1_1_w2Conf561_Total Summary.csv	Rep1_Skeleton_cc1cc2_WT_t34_s2_1_w2Conf561_Total Summary.csv	Rep1_Skeleton_cc1cc2_WT_t34_s2_2_w2Conf561_Total Summary.csv	Rep1_Skeleton_cc1cc2_WT_t34_s2_3_w2Conf561_Total Summary.csv	Rep1_Skeleton_cc1cc2_WT_t34_s2_4_w2Conf561_Total Summary.csv	Rep1_Skeleton_cc1cc2_WT_t34_s3_1_w2Conf561_Total Summary.csv	Rep1_Skeleton_cc1cc2_WT_t34_s3_2_w2Conf561_Total Summary.csv	Rep1_Skeleton_cc1cc2_WT_t34_s3_3_w2Conf561_Total Summary.csv	Rep2_Skeleton_cc1cc2_WT_t34_s1_2_w2Conf561_Total Summary.csv	Rep2_Skeleton_cc1cc2_WT_t34_s1_3_w2Conf561_Total Summary.csv	Rep2_Skeleton_cc1cc2_WT_t34_s2_1_w2Conf561_Total Summary.csv	Rep2_Skeleton_cc1cc2_WT_t34_s3_1_w2Conf561_Total Summary.csv	Rep2_Skeleton_cc1cc2_WT_t34_s3_2_w2Conf561_Total Summary.csv	Rep2_Skeleton_cc1cc2_WT_t34_s4_1_w2Conf561_Total Summary.csv	Rep2_Skeleton_cc1cc2_WT_t34_s4_3_w2Conf561_Total Summary.csv	Rep3_Skeleton_cc1cc2_WT_t34_s2_3_w2Conf561_Total Summary.csv	Rep3_Skeleton_cc1cc2_WT_t34_s3_1_w2Conf561_Total Summary.csv	Rep3_Skeleton_cc1cc2_WT_t34_s4_1_w2Conf561_Total Summary.csv	Rep3_Skeleton_cc1cc2_WT_t34_s4_3_w2Conf561_Total Summary.csv
1	SuperPixel	1.177	1.6449	1.8198	0.8737	1.1862	1.1915	1.1775	0.4677	0.9568	0.8349	1.5806	0.7515	0.6708	1.0849	1.2742	0.7105	2.4193	0.9326	1.2354																								1.15736	0.461151	19	0.105795
T0 YYAA
	Name	Rep2_Skeleton_cc1cc2_YY_t0_s1_1_w2Conf561_Total Summary.csv	Rep2_Skeleton_cc1cc2_YY_t0_s1_2_w2Conf561_Total Summary.csv	Rep2_Skeleton_cc1cc2_YY_t0_s1_3_w2Conf561_Total Summary.csv	Rep2_Skeleton_cc1cc2_YY_t0_s1_4_w2Conf561_Total Summary.csv	Rep2_Skeleton_cc1cc2_YY_t0_s1_6_w2Conf561_Total Summary.csv	Rep2_Skeleton_cc1cc2_YY_t0_s2_1_w2Conf561_Total Summary.csv	Rep2_Skeleton_cc1cc2_YY_t0_s2_3_w2Conf561_Total Summary.csv	Rep2_Skeleton_cc1cc2_YY_t0_s2_4_w2Conf561_Total Summary.csv	Rep2_Skeleton_cc1cc2_YY_t0_s2_5_w2Conf561_Total Summary.csv	Rep2_Skeleton_cc1cc2_YY_t0_s2_6_w2Conf561_Total Summary.csv	Rep2_Skeleton_cc1cc2_YY_t0_s3_1_w2Conf561_Total Summary.csv	Rep2_Skeleton_cc1cc2_YY_t0_s3_2_w2Conf561_Total Summary.csv	Rep2_Skeleton_cc1cc2_YY_t0_s3_3_w2Conf561_Total Summary.csv	Rep2_Skeleton_cc1cc2_YY_t0_s3_4_w2Conf561_Total Summary.csv	Rep2_Skeleton_cc1cc2_YY_t0_s3_5_w2Conf561_Total Summary.csv	Rep3_Skeleton_cc1cc2_YY_t0_s1_1_w2Conf561_Total Summary.csv	Rep3_Skeleton_cc1cc2_YY_t0_s1_2_w2Conf561_Total Summary.csv	Rep3_Skeleton_cc1cc2_YY_t0_s1_3_w2Conf561_Total Summary.csv	Rep3_Skeleton_cc1cc2_YY_t0_s2_1_w2Conf561_Total Summary.csv	Rep3_Skeleton_cc1cc2_YY_t0_s2_3_w2Conf561_Total Summary.csv	Rep3_Skeleton_cc1cc2_YY_t0_s3_1_w2Conf561_Total Summary.csv	Rep3_Skeleton_cc1cc2_YY_t0_s3_3_w2Conf561_Total Summary.csv	Rep3_Skeleton_cc1cc2_YY_t0_s3_4_w2Conf561_Total Summary.csv	Rep3_Skeleton_cc1cc2_YY_t0_s3_7_w2Conf561_Total Summary.csv	Skeleton_cc1cc2_YY_t0_s1_1_w2Conf561_Total Summary.csv	Skeleton_cc1cc2_YY_t0_s1_2_w2Conf561_Total Summary.csv	Skeleton_cc1cc2_YY_t0_s1_3_w2Conf561_Total Summary.csv	Skeleton_cc1cc2_YY_t0_s2_1_w2Conf561_Total Summary.csv	Skeleton_cc1cc2_YY_t0_s2_2_w2Conf561_Total Summary.csv	Skeleton_cc1cc2_YY_t0_s2_3_w2Conf561_Total Summary.csv	Skeleton_cc1cc2_YY_t0_s3_1_w2Conf561_Total Summary.csv	Skeleton_cc1cc2_YY_t0_s3_2_w2Conf561_Total Summary.csv	Skeleton_cc1cc2_YY_t0_s3_3_w2Conf561_Total Summary.csv	Skeleton_cc1cc2_YY_t0_s3_4_w2Conf561_Total Summary.csv
1	SuperPixel	0.767	0.665	0.4228	1.0069	0.6107	0.5413	0.4004	0.7731	0.8725	0.7791	0.7426	1.1309	0.6217	0.8215	0.4342	1.0597	0.9456	0.3993	0.5544	0.398	0.4238	0.5903	0.498	0.4309	0.413	0.8577	0.7775	0.8372	0.6991	0.7802	0.5176	0.55	0.7149	0.8443									0.672976	0.20631	34	0.0353818
T2 YYAA
	Name	Rep2_Skeleton_cc1cc2_YY_t2_s1_1_w2Conf561_Total Summary.csv	Rep2_Skeleton_cc1cc2_YY_t2_s1_2_w2Conf561_Total Summary.csv	Rep2_Skeleton_cc1cc2_YY_t2_s2_1_w2Conf561_Total Summary.csv	Rep2_Skeleton_cc1cc2_YY_t2_s2_2_w2Conf561_Total Summary.csv	Rep2_Skeleton_cc1cc2_YY_t2_s3_1_w2Conf561_Total Summary.csv	Rep2_Skeleton_cc1cc2_YY_t2_s3_2_w2Conf561_Total Summary.csv	Rep2_Skeleton_cc1cc2_YY_t2_s3_3_w2Conf561_Total Summary.csv	Rep2_Skeleton_cc1cc2_YY_t2_s4_1_w2Conf561_Total Summary.csv	Rep3_Skeleton_cc1cc2_YY_t2_s1_1_w2Conf561_Total Summary.csv	Rep3_Skeleton_cc1cc2_YY_t2_s1_3_w2Conf561_Total Summary.csv	Rep3_Skeleton_cc1cc2_YY_t2_s1_4_w2Conf561_Total Summary.csv	Rep3_Skeleton_cc1cc2_YY_t2_s1_5_w2Conf561_Total Summary.csv	Rep3_Skeleton_cc1cc2_YY_t2_s2_1_w2Conf561_Total Summary.csv	Rep3_Skeleton_cc1cc2_YY_t2_s2_2_w2Conf561_Total Summary.csv	Rep3_Skeleton_cc1cc2_YY_t2_s2_3_w2Conf561_Total Summary.csv	Rep3_Skeleton_cc1cc2_YY_t2_s2_4_w2Conf561_Total Summary.csv	Rep3_Skeleton_cc1cc2_YY_t2_s3_1_w2Conf561_Total Summary.csv	Rep3_Skeleton_cc1cc2_YY_t2_s3_3_w2Conf561_Total Summary.csv	Rep3_Skeleton_cc1cc2_YY_t2_s4_1_w2Conf561_Total Summary.csv	Rep3_Skeleton_cc1cc2_YY_t2_s4_2_w2Conf561_Total Summary.csv	Rep3_Skeleton_cc1cc2_YY_t2_s4_3_w2Conf561_Total Summary.csv	Rep3_Skeleton_cc1cc2_YY_t2_s4_4_w2Conf561_Total Summary.csv	Rep3_Skeleton_cc1cc2_YY_t2_s4_5_w2Conf561_Total Summary.csv	Rep3_Skeleton_cc1cc2_YY_t2_s4_6_w2Conf561_Total Summary.csv	Skeleton_cc1cc2_WYY_t2_s1_1_w2Conf561_Total Summary.csv	Skeleton_cc1cc2_WYY_t2_s1_2_w2Conf561_Total Summary.csv	Skeleton_cc1cc2_WYY_t2_s1_3_w2Conf561_Total Summary.csv	Skeleton_cc1cc2_WYY_t2_s1_4_w2Conf561_Total Summary.csv	Skeleton_cc1cc2_WYY_t2_s1_5_w2Conf561_Total Summary.csv	Skeleton_cc1cc2_WYY_t2_s2_1_w2Conf561_Total Summary.csv	Skeleton_cc1cc2_WYY_t2_s2_2_w2Conf561_Total Summary.csv	Skeleton_cc1cc2_WYY_t2_s2_3_w2Conf561_Total Summary.csv	Skeleton_cc1cc2_WYY_t2_s3_1_w2Conf561_Total Summary.csv	Skeleton_cc1cc2_WYY_t2_s3_2_w2Conf561_Total Summary.csv	Skeleton_cc1cc2_WYY_t2_s3_3_w2Conf561_Total Summary.csv	Skeleton_cc1cc2_WYY_t2_s3_4_w2Conf561_Total Summary.csv
1	SuperPixel	0.7376	0.4783	1.4883	0.7386	1.0285	0.963	1.0954	1.0887	0.4679	0.5668	0.485	0.4645	0.415	0.4937	0.4712	0.5527	0.4264	0.1221	0.724	0.6604	0.8441	0.6988	0.6413	0.5644	0.8832	1.0844	1.071	0.7619	0.9931	1.0898	0.6235	0.7849	0.7979	0.9868	0.5501	0.6152							0.734958	0.274325	36	0.0457208
T3 YYAA
	Name	Rep1_Skeleton_cc1cc2_YY_t3_s1_1_w2Conf561_Total Summary.csv	Rep1_Skeleton_cc1cc2_YY_t3_s1_3_w2Conf561_Total Summary.csv	Rep1_Skeleton_cc1cc2_YY_t3_s2_3_w2Conf561_Total Summary.csv	Rep1_Skeleton_cc1cc2_YY_t3_s2_4_w2Conf561_Total Summary.csv	Rep1_Skeleton_cc1cc2_YY_t3_s3_1_w2Conf561_Total Summary.csv	Rep1_Skeleton_cc1cc2_YY_t3_s3_2_w2Conf561_Total Summary.csv	Rep1_Skeleton_cc1cc2_YY_t3_s3_3_w2Conf561_Total Summary.csv	Rep2_Skeleton_cc1cc2_YY_t3_s1_2_w2Conf561_Total Summary.csv	Rep2_Skeleton_cc1cc2_YY_t3_s1_3_w2Conf561_Total Summary.csv	Rep2_Skeleton_cc1cc2_YY_t3_s1_4_w2Conf561_Total Summary.csv	Rep2_Skeleton_cc1cc2_YY_t3_s2_2_w2Conf561_Total Summary.csv	Rep2_Skeleton_cc1cc2_YY_t3_s2_3_w2Conf561_Total Summary.csv	Rep2_Skeleton_cc1cc2_YY_t3_s2_4_w2Conf561_Total Summary.csv	Rep2_Skeleton_cc1cc2_YY_t3_s2_5_w2Conf561_Total Summary.csv	Rep2_Skeleton_cc1cc2_YY_t3_s3_2_w2Conf561_Total Summary.csv	Rep2_Skeleton_cc1cc2_YY_t3_s3_3_w2Conf561_Total Summary.csv	Rep2_Skeleton_cc1cc2_YY_t3_s3_4_w2Conf561_Total Summary.csv	Rep2_Skeleton_cc1cc2_YY_t3_s3_5_w2Conf561_Total Summary.csv	Rep3_Skeleton_cc1cc2_YY_t3_s1_1_w2Conf561_Total Summary.csv	Rep3_Skeleton_cc1cc2_YY_t3_s1_2_w2Conf561_Total Summary.csv	Rep3_Skeleton_cc1cc2_YY_t3_s1_3_w2Conf561_Total Summary.csv	Rep3_Skeleton_cc1cc2_YY_t3_s1_4_w2Conf561_Total Summary.csv	Rep3_Skeleton_cc1cc2_YY_t3_s2_2_w2Conf561_Total Summary.csv	Rep3_Skeleton_cc1cc2_YY_t3_s2_3_w2Conf561_Total Summary.csv	Rep3_Skeleton_cc1cc2_YY_t3_s2_4_w2Conf561_Total Summary.csv	Rep3_Skeleton_cc1cc2_YY_t3_s2_5_w2Conf561_Total Summary.csv	Rep3_Skeleton_cc1cc2_YY_t3_s3_1_w2Conf561_Total Summary.csv	Rep3_Skeleton_cc1cc2_YY_t3_s3_2_w2Conf561_Total Summary.csv
1	SuperPixel	1.0481	1.1873	0.7065	0.8872	0.4324	0.6877	0.8158	0.5386	1.02	0.7667	0.7516	0.6548	0.6626	0.5484	0.6721	0.7879	0.9954	1.1145	0.4909	0.707	0.8765	0.8042	0.6317	0.9551	1.5188	1.0825	0.5229	0.4659															0.797611	0.250932	28	0.0474217
T4 YYAA
	Name	Rep1_Skeleton_cc1cc2_YY_t4_s1_1_w2Conf561_Total Summary.csv	Rep1_Skeleton_cc1cc2_YY_t4_s1_2_w2Conf561_Total Summary.csv	Rep1_Skeleton_cc1cc2_YY_t4_s1_3_w2Conf561_Total Summary.csv	Rep1_Skeleton_cc1cc2_YY_t4_s2_1_w2Conf561_Total Summary.csv	Rep1_Skeleton_cc1cc2_YY_t4_s2_2_w2Conf561_Total Summary.csv	Rep1_Skeleton_cc1cc2_YY_t4_s2_3_w2Conf561_Total Summary.csv	Rep1_Skeleton_cc1cc2_YY_t4_s3_1_w2Conf561_Total Summary.csv	Rep1_Skeleton_cc1cc2_YY_t4_s3_2_w2Conf561_Total Summary.csv	Rep1_Skeleton_cc1cc2_YY_t4_s3_3_w2Conf561_Total Summary.csv	Rep2_Skeleton_cc1cc2_YY_t4_s1_1_w2Conf561_Total Summary.csv	Rep2_Skeleton_cc1cc2_YY_t4_s1_3_w2Conf561_Total Summary.csv	Rep2_Skeleton_cc1cc2_YY_t4_s1_4_w2Conf561_Total Summary.csv	Rep2_Skeleton_cc1cc2_YY_t4_s1_5_w2Conf561_Total Summary.csv	Rep2_Skeleton_cc1cc2_YY_t4_s2_1_w2Conf561_Total Summary.csv	Rep2_Skeleton_cc1cc2_YY_t4_s2_2_w2Conf561_Total Summary.csv	Rep2_Skeleton_cc1cc2_YY_t4_s2_3_w2Conf561_Total Summary.csv	Rep2_Skeleton_cc1cc2_YY_t4_s2_4_w2Conf561_Total Summary.csv	Rep2_Skeleton_cc1cc2_YY_t4_s3_1_w2Conf561_Total Summary.csv	Rep2_Skeleton_cc1cc2_YY_t4_s3_2_w2Conf561_Total Summary.csv	Rep2_Skeleton_cc1cc2_YY_t4_s3_3_w2Conf561_Total Summary.csv	Rep2_Skeleton_cc1cc2_YY_t4_s3_4_w2Conf561_Total Summary.csv	Rep3_Skeleton_cc1cc2_YY_t4_s1_2_w2Conf561_Total Summary.csv	Rep3_Skeleton_cc1cc2_YY_t4_s1_3_w2Conf561_Total Summary.csv	Rep3_Skeleton_cc1cc2_YY_t4_s1_4_w2Conf561_Total Summary.csv	Rep3_Skeleton_cc1cc2_YY_t4_s2_1_w2Conf561_Total Summary.csv	Rep3_Skeleton_cc1cc2_YY_t4_s2_2_w2Conf561_Total Summary.csv	Rep3_Skeleton_cc1cc2_YY_t4_s2_3_w2Conf561_Total Summary.csv	Rep3_Skeleton_cc1cc2_YY_t4_s2_4_w2Conf561_Total Summary.csv	Rep3_Skeleton_cc1cc2_YY_t4_s2_5_w2Conf561_Total Summary.csv	Rep3_Skeleton_cc1cc2_YY_t4_s3_1_w2Conf561_Total Summary.csv	Rep3_Skeleton_cc1cc2_YY_t4_s3_2_w2Conf561_Total Summary.csv	Rep3_Skeleton_cc1cc2_YY_t4_s3_3_w2Conf561_Total Summary.csv	Rep3_Skeleton_cc1cc2_YY_t4_s3_4_w2Conf561_Total Summary.csv	Rep3_Skeleton_cc1cc2_YY_t4_s3_5_w2Conf561_Total Summary.csv
1	SuperPixel	0.7441	0.8356	0.8635	0.8124	0.684	0.4609	0.847	0.6594	0.4733	0.6419	0.535	0.742	0.9166	0.4727	0.4224	0.7681	0.5033	1.0045	0.6015	0.7393	0.7453	0.4705	0.8169	0.9506	0.7119	0.4689	0.5334	0.9091	1.8021	1.0956	1.1878	1.3504	1.1741	0.4742									0.777009	0.296929	34	0.0509229
T6 YYAA
	Name	Rep1_Skeleton_cc1cc2_YY_t6_s1_1_w2Conf561_Total Summary.csv	Rep1_Skeleton_cc1cc2_YY_t6_s1_3_w2Conf561_Total Summary.csv	Rep1_Skeleton_cc1cc2_YY_t6_s1_4_w2Conf561_Total Summary.csv	Rep1_Skeleton_cc1cc2_YY_t6_s2_1_w2Conf561_Total Summary.csv	Rep1_Skeleton_cc1cc2_YY_t6_s2_2_w2Conf561_Total Summary.csv	Rep1_Skeleton_cc1cc2_YY_t6_s2_3_w2Conf561_Total Summary.csv	Rep1_Skeleton_cc1cc2_YY_t6_s3_1_w2Conf561_Total Summary.csv	Rep1_Skeleton_cc1cc2_YY_t6_s3_2_w2Conf561_Total Summary.csv	Rep1_Skeleton_cc1cc2_YY_t6_s3_4_w2Conf561_Total Summary.csv	Rep1_Skeleton_cc1cc2_YY_t6_s4_6_w2Conf561_Total Summary.csv	Rep1_Skeleton_cc1cc2_YY_t6_s4_7_w2Conf561_Total Summary.csv	Rep1_Skeleton_cc1cc2_YY_t6_s4_8_w2Conf561_Total Summary.csv	Rep2_Skeleton_cc1cc2_YY_t6_s1_1_w2Conf561_Total Summary.csv	Rep2_Skeleton_cc1cc2_YY_t6_s1_2_w2Conf561_Total Summary.csv	Rep2_Skeleton_cc1cc2_YY_t6_s1_3_w2Conf561_Total Summary.csv	Rep2_Skeleton_cc1cc2_YY_t6_s1_4_w2Conf561_Total Summary.csv	Rep2_Skeleton_cc1cc2_YY_t6_s2_2_w2Conf561_Total Summary.csv	Rep2_Skeleton_cc1cc2_YY_t6_s2_4_w2Conf561_Total Summary.csv	Rep2_Skeleton_cc1cc2_YY_t6_s3_1_w2Conf561_Total Summary.csv	Rep2_Skeleton_cc1cc2_YY_t6_s3_2_w2Conf561_Total Summary.csv	Rep3_Skeleton_cc1cc2_YY_t6_s1_1_w2Conf561_Total Summary.csv	Rep3_Skeleton_cc1cc2_YY_t6_s1_2_w2Conf561_Total Summary.csv	Rep3_Skeleton_cc1cc2_YY_t6_s1_4_w2Conf561_Total Summary.csv	Rep3_Skeleton_cc1cc2_YY_t6_s2_1_w2Conf561_Total Summary.csv	Rep3_Skeleton_cc1cc2_YY_t6_s2_2_w2Conf561_Total Summary.csv	Rep3_Skeleton_cc1cc2_YY_t6_s2_3_w2Conf561_Total Summary.csv	Rep3_Skeleton_cc1cc2_YY_t6_s3_1_w2Conf561_Total Summary.csv	Rep3_Skeleton_cc1cc2_YY_t6_s3_2_w2Conf561_Total Summary.csv	Rep3_Skeleton_cc1cc2_YY_t6_s3_3_w2Conf561_Total Summary.csv
1	SuperPixel	0.602	0.3908	0.7867	0.2966	0.4144	0.383	0.4904	0.5302	0.6436	0.4934	0.794	0.629	0.4457	0.3787	0.3543	0.5375	1.0963	0.3938	0.5696	0.6899	0.7977	0.6945	0.8896	0.4646	0.4398	0.5761	0.6875	1.0283	1.0488														0.605062	0.21745	29	0.0403794
T8 YYAA
	Name	Rep1_Skeleton_cc1cc2_YY_t8_s1_1_w2Conf561_Total Summary.csv	Rep1_Skeleton_cc1cc2_YY_t8_s1_2_w2Conf561_Total Summary.csv	Rep1_Skeleton_cc1cc2_YY_t8_s1_3_w2Conf561_Total Summary.csv	Rep1_Skeleton_cc1cc2_YY_t8_s2_1_w2Conf561_Total Summary.csv	Rep1_Skeleton_cc1cc2_YY_t8_s2_2_w2Conf561_Total Summary.csv	Rep1_Skeleton_cc1cc2_YY_t8_s2_3_w2Conf561_Total Summary.csv	Rep1_Skeleton_cc1cc2_YY_t8_s3_2_w2Conf561_Total Summary.csv	Rep1_Skeleton_cc1cc2_YY_t8_s3_4_w2Conf561_Total Summary.csv	Rep1_Skeleton_cc1cc2_YY_t8_s3_5_w2Conf561_Total Summary.csv	Rep2_Skeleton_cc1cc2_YYT_t8_s1_1_w2Conf561_Total Summary.csv	Rep2_Skeleton_cc1cc2_YYT_t8_s1_2_w2Conf561_Total Summary.csv	Rep2_Skeleton_cc1cc2_YYT_t8_s1_3_w2Conf561_Total Summary.csv	Rep2_Skeleton_cc1cc2_YYT_t8_s1_4_w2Conf561_Total Summary.csv	Rep2_Skeleton_cc1cc2_YYT_t8_s2_1_w2Conf561_Total Summary.csv	Rep2_Skeleton_cc1cc2_YYT_t8_s2_2_w2Conf561_Total Summary.csv	Rep2_Skeleton_cc1cc2_YYT_t8_s2_3_w2Conf561_Total Summary.csv	Rep2_Skeleton_cc1cc2_YYT_t8_s2_4_w2Conf561_Total Summary.csv	Rep2_Skeleton_cc1cc2_YYT_t8_s3_1_w2Conf561_Total Summary.csv	Rep2_Skeleton_cc1cc2_YYT_t8_s3_3_w2Conf561_Total Summary.csv	Rep2_Skeleton_cc1cc2_YYT_t8_s3_5_w2Conf561_Total Summary.csv	Rep3_Skeleton_cc1cc2_YY_t8_s1_1_w2Conf561_Total Summary.csv	Rep3_Skeleton_cc1cc2_YY_t8_s1_2_w2Conf561_Total Summary.csv	Rep3_Skeleton_cc1cc2_YY_t8_s1_3_w2Conf561_Total Summary.csv	Rep3_Skeleton_cc1cc2_YY_t8_s1_4_w2Conf561_Total Summary.csv	Rep3_Skeleton_cc1cc2_YY_t8_s1_6_w2Conf561_Total Summary.csv	Rep3_Skeleton_cc1cc2_YY_t8_s2_1_w2Conf561_Total Summary.csv	Rep3_Skeleton_cc1cc2_YY_t8_s3_2_w2Conf561_Total Summary.csv	Rep3_Skeleton_cc1cc2_YY_t8_s3_3_w2Conf561_Total Summary.csv
1	SuperPixel	1.066	0.9858	0.8332	0.5187	0.7779	0.8639	1.2014	0.7404	0.4778	1.2012	0.8442	0.9335	0.5182	0.3825	0.7644	0.9003	0.7809	1.0652	0.7313	0.7719	0.3458	0.6173	0.6581	0.9715	0.4728	0.6604	0.7653	0.9955															0.780193	0.229715	28	0.0434121
T30 YYAA
	Name	Rep1_Skeleton_cc1cc2_YY_t30_s1_1_w2Conf561_Total Summary.csv	Rep1_Skeleton_cc1cc2_YY_t30_s1_3_w2Conf561_Total Summary.csv	Rep1_Skeleton_cc1cc2_YY_t30_s1_4_w2Conf561_Total Summary.csv	Rep1_Skeleton_cc1cc2_YY_t30_s1_5_w2Conf561_Total Summary.csv	Rep1_Skeleton_cc1cc2_YY_t30_s2_1_w2Conf561_Total Summary.csv	Rep1_Skeleton_cc1cc2_YY_t30_s2_2_w2Conf561_Total Summary.csv	Rep1_Skeleton_cc1cc2_YY_t30_s2_3_w2Conf561_Total Summary.csv	Rep1_Skeleton_cc1cc2_YY_t30_s3_1_w2Conf561_Total Summary.csv	Rep1_Skeleton_cc1cc2_YY_t30_s3_2_w2Conf561_Total Summary.csv	Rep1_Skeleton_cc1cc2_YY_t30_s3_3_w2Conf561_Total Summary.csv	Rep2_Skeleton_cc1cc2_YY_t30_s1_1_w2Conf561_Total Summary.csv	Rep2_Skeleton_cc1cc2_YY_t30_s1_2_w2Conf561_Total Summary.csv	Rep2_Skeleton_cc1cc2_YY_t30_s2_1_w2Conf561_Total Summary.csv	Rep2_Skeleton_cc1cc2_YY_t30_s2_2_w2Conf561_Total Summary.csv	Rep2_Skeleton_cc1cc2_YY_t30_s3_1_w2Conf561_Total Summary.csv	Rep2_Skeleton_cc1cc2_YY_t30_s3_2_w2Conf561_Total Summary.csv	Rep2_Skeleton_cc1cc2_YY_t30_s3_3_w2Conf561_Total Summary.csv	Rep3_Skeleton_cc1cc2_YY_t30_s1_1_w2Conf561_Total Summary.csv	Rep3_Skeleton_cc1cc2_YY_t30_s1_2_w2Conf561_Total Summary.csv	Rep3_Skeleton_cc1cc2_YY_t30_s1_4_w2Conf561_Total Summary.csv	Rep3_Skeleton_cc1cc2_YY_t30_s1_5_w2Conf561_Total Summary.csv	Rep3_Skeleton_cc1cc2_YY_t30_s2_1_w2Conf561_Total Summary.csv	Rep3_Skeleton_cc1cc2_YY_t30_s2_3_w2Conf561_Total Summary.csv	Rep3_Skeleton_cc1cc2_YY_t30_s3_1_w2Conf561_Total Summary.csv	Rep3_Skeleton_cc1cc2_YY_t30_s3_3_w2Conf561_Total Summary.csv	Rep3_Skeleton_cc1cc2_YY_t30_s3_4_w2Conf561_Total Summary.csv
1	SuperPixel	0.8934	0.9633	0.9989	0.8523	1.2484	1.2272	0.758	0.9228	0.8904	0.9703	0.7124	0.5214	0.5186	0.2104	0.1931	0.2241	0.1101	1.0864	0.4888	0.6509	0.6139	0.5097	0.9122	1.1032	0.3602	0.1865																	0.697188	0.341926	26	0.0670572
T32 YYAA
	Name	Rep1_Skeleton_cc1cc2_YY_t32_s1_1_w2Conf561_Total Summary.csv	Rep1_Skeleton_cc1cc2_YY_t32_s1_2_w2Conf561_Total Summary.csv	Rep1_Skeleton_cc1cc2_YY_t32_s1_3_w2Conf561_Total Summary.csv	Rep1_Skeleton_cc1cc2_YY_t32_s1_5_w2Conf561_Total Summary.csv	Rep1_Skeleton_cc1cc2_YY_t32_s3_1_w2Conf561_Total Summary.csv	Rep1_Skeleton_cc1cc2_YY_t32_s4_1_w2Conf561_Total Summary.csv	Rep1_Skeleton_cc1cc2_YY_t32_s4_2_w2Conf561_Total Summary.csv	Rep1_Skeleton_cc1cc2_YY_t32_s4_3_w2Conf561_Total Summary.csv	Rep1_Skeleton_cc1cc2_YY_t32_s4_4_w2Conf561_Total Summary.csv	Rep1_Skeleton_cc1cc2_YY_t32_s4_6_w2Conf561_Total Summary.csv	Rep2_Skeleton_cc1cc2_YY_t32_s1_1_w2Conf561_Total Summary.csv	Rep2_Skeleton_cc1cc2_YY_t32_s1_2_w2Conf561_Total Summary.csv	Rep2_Skeleton_cc1cc2_YY_t32_s1_4_w2Conf561_Total Summary.csv	Rep2_Skeleton_cc1cc2_YY_t32_s1_5_w2Conf561_Total Summary.csv	Rep2_Skeleton_cc1cc2_YY_t32_s2_1_w2Conf561_Total Summary.csv	Rep2_Skeleton_cc1cc2_YY_t32_s2_2_w2Conf561_Total Summary.csv	Rep2_Skeleton_cc1cc2_YY_t32_s2_3_w2Conf561_Total Summary.csv	Rep2_Skeleton_cc1cc2_YY_t32_s3_1_w2Conf561_Total Summary.csv	Rep2_Skeleton_cc1cc2_YY_t32_s3_2_w2Conf561_Total Summary.csv	Rep2_Skeleton_cc1cc2_YY_t32_s3_3_w2Conf561_Total Summary.csv	Rep3_Skeleton_cc1cc2_YY_t32_s1_1_w2Conf561_Total Summary.csv	Rep3_Skeleton_cc1cc2_YY_t32_s1_4_w2Conf561_Total Summary.csv	Rep3_Skeleton_cc1cc2_YY_t32_s2_1_w2Conf561_Total Summary.csv	Rep3_Skeleton_cc1cc2_YY_t32_s3_2_w2Conf561_Total Summary.csv
1	SuperPixel	0.8613	0.9247	1.1598	1.211	0.6534	0.2948	0.1549	0.2113	0.0665	0.0815	0.1241	0.1303	0.6279	0.1813	0.6605	0.4318	0.381	0.3807	0.4668	0.415	0.2661	0.6362	0.3899	0.0806																			0.449642	0.332733	24	0.0679189
T34 YYAA	Name	Rep1_Skeleton_cc1cc2_YY_t34_s1_1_w2Conf561_Total Summary.csv	Rep1_Skeleton_cc1cc2_YY_t34_s1_2_w2Conf561_Total Summary.csv	Rep1_Skeleton_cc1cc2_YY_t34_s1_3_w2Conf561_Total Summary.csv	Rep1_Skeleton_cc1cc2_YY_t34_s2_2_w2Conf561_Total Summary.csv	Rep1_Skeleton_cc1cc2_YY_t34_s2_3_w2Conf561_Total Summary.csv	Rep1_Skeleton_cc1cc2_YY_t34_s2_4_w2Conf561_Total Summary.csv	Rep1_Skeleton_cc1cc2_YY_t34_s3_3_w2Conf561_Total Summary.csv	Rep1_Skeleton_cc1cc2_YY_t34_s3_4_w2Conf561_Total Summary.csv	Rep1_Skeleton_cc1cc2_YY_t34_s3_5_w2Conf561_Total Summary.csv	Rep1_Skeleton_cc1cc2_YY_t34_s4_1_w2Conf561_Total Summary.csv	Rep1_Skeleton_cc1cc2_YY_t34_s4_2_w2Conf561_Total Summary.csv	Rep1_Skeleton_cc1cc2_YY_t34_s4_3_w2Conf561_Total Summary.csv	Rep1_Skeleton_cc1cc2_YY_t34_s4_4_w2Conf561_Total Summary.csv	Rep1_Skeleton_cc1cc2_YY_t34_s4_5_w2Conf561_Total Summary.csv	Rep2_Skeleton_cc1cc2_YY_t34_s1_1_w2Conf561_Total Summary.csv	Rep2_Skeleton_cc1cc2_YY_t34_s1_2_w2Conf561_Total Summary.csv	Rep2_Skeleton_cc1cc2_YY_t34_s1_3_w2Conf561_Total Summary.csv	Rep2_Skeleton_cc1cc2_YY_t34_s2_1_w2Conf561_Total Summary.csv	Rep2_Skeleton_cc1cc2_YY_t34_s2_2_w2Conf561_Total Summary.csv	Rep2_Skeleton_cc1cc2_YY_t34_s2_3_w2Conf561_Total Summary.csv	Rep2_Skeleton_cc1cc2_YY_t34_s2_4_w2Conf561_Total Summary.csv	Rep2_Skeleton_cc1cc2_YY_t34_s3_2_w2Conf561_Total Summary.csv	Rep2_Skeleton_cc1cc2_YY_t34_s3_3_w2Conf561_Total Summary.csv	Rep2_Skeleton_cc1cc2_YY_t34_s4_1_w2Conf561_Total Summary.csv	Rep2_Skeleton_cc1cc2_YY_t34_s4_2_w2Conf561_Total Summary.csv	Rep2_Skeleton_cc1cc2_YY_t34_s5_2_w2Conf561_Total Summary.csv	Rep2_Skeleton_cc1cc2_YY_t34_s5_3_w2Conf561_Total Summary.csv	Rep2_Skeleton_cc1cc2_YY_t34_s5_4_w2Conf561_Total Summary.csv	Rep3_Skeleton_cc1cc2_YY_t34_s1_1_w2Conf561_Total Summary.csv	Rep3_Skeleton_cc1cc2_YY_t34_s1_2_w2Conf561_Total Summary.csv	Rep3_Skeleton_cc1cc2_YY_t34_s2_1_w2Conf561_Total Summary.csv	Rep3_Skeleton_cc1cc2_YY_t34_s3_1_w2Conf561_Total Summary.csv	Rep3_Skeleton_cc1cc2_YY_t34_s3_3_w2Conf561_Total Summary.csv	Rep3_Skeleton_cc1cc2_YY_t34_s3_4_w2Conf561_Total Summary.csv
1	SuperPixel	0.3419	0.7442	0.7563	1.0913	0.4855	0.7702	0.8047	0.431	0.882	0.6719	1.1146	1.1261	0.8962	0.6866	0.3796	0.1555	0.3058	0.1847	0.2447	0.3661	0.3026	0.4575	0.1886	0.2822	0.3946	0.5963	0.374	0.5914	0.6102	0.4277	0.3235	0.5458	0.4472	0.5555									0.545176	0.268446	34	0.046038
[truncated: 1 more columns]

## Sheet: Figure S1
Source data Supplementary Figure 1
a

## Sheet: Figure S3
Source data Supplementary Figure 3
b
"bundled" MTs are two (or more) MTs that are in close association (<5nm) in parallel for >200nm
1,25 uM BSA
image	# MTs not bundled	# MTs in bundles	# MT bundles	% MTs bundled	degree of bundling (MTs/bundle)
copolyBSAb156067g6B_002.tif	3	2	1	40	2
copolyBSAb156067g6B_003	2	0	0	0	0
copolyBSAb156067g6B_005	2	0	0	0	0
copolyBSAb156067g6B_006	2	0	0	0	0
copolyBSAb156067g6B_007	2	0	0	0	0
copolyBSAb156067g6B_009	5	0	0	0	0
copolyBSAb156067g6B_010	1	0	0	0	0
copolyBSAnogoldb156072g2H_002	9	2	1	18.1818	2
copolyBSAnogoldb156072g2H_003	5	2	1	28.5714	2
copolyBSAnogoldb156072g2H_005	10	2	1	16.6667	2
copolyBSAnogoldb156072g2H_007	19	0	0	0	0
copolyBSAnogoldb156072g2H_008	10	2	1	16.6667	2
copolyBSAnogoldb156072g2H_009	17	6	3	26.087	2
copolyBSAnogoldb156072g2H_010	24	2	1	7.69231	2
copolyBSAnogoldb156072g2H_011	5	6	3	54.5455	2
copolyBSAnogoldb156072g2H_012	5	0	0	0	0
copolyBSAnogoldb156072g2H_015	5	0	0	0	0
copolyBSAnogoldb156072g2H_016	16	4	2	20	2
copolyBSAnogoldb156072g2H_017	8	3	1	27.2727	3
copolyBSAnogoldb156072g2H_018	8	2	1	20	2
copolyBSAnogoldb156072g2H_019	9	3	1	25	3
copolyBSAnogoldb156072g2H_020	12	7	3	36.8421	2.33333
copolyBSAnogoldb156072g2H_021	13	8	3	38.0952	2.66667
copolyBSAnogoldb156072g2H_022	6	2	1	25	2
copolyBSAnogoldb156072g2H_023	13	2	1	13.3333	2
copolyBSAnogoldb156072g2H_024	18	7	3	28	2.33333
copolyBSAnogoldb156072g2H_025	16	7	3	30.4348	2.33333
copolyBSAnogoldb156072g2H_026	10	3	1	23.0769	3
copolyBSAnogoldb156072g2H_027	6	0	0	0	0
copolyBSAnogoldb156072g2H_028	8	0	0	0	0
			mean	16.5155	1.42222
			N	30	30
			Stdev	15.3774	1.14113
c
Coomassie staining					UV light
e
Single MT line scans						Double MT line scans										Multi MT line scans
No	min MT	max MT	min CC	max CC		No	min MT	max MT	min CC	max CC						No	Max	no of MTs in bundle	CC intensity
1	427.842	1621.96	29	84		1	412.25	3016.53	33	102						1	4459.47	4	82
2	361.529	1438.06	28	65		2	512	3534.01	28	101						2	5777.52	5	184
3	332.079	1535.25	29	68		3	841	3259.62	31	98						3	4691.7	4	181
4	372.952	1666.19	28	90		4	433.5	3427.19	31	108						4	4470.33	4	96
5	355.333	2041.06	31	154		5	471.31	3114.02	29	131						5	5398.8	4	195
6	368.022	1756.9	28	100		6	425.91	2690.86	26	139						6	4379.86	4	162
7	375	1964.18	29	60		7	471	2647.11	30	121						7	3869.56	3	82
8	471.889	1566.2	27	70		8	443.672	2693.44	29	429						8	3246.57	3	131
9	487.246	1831.47	29	79		9	451.868	2132.75	30	228						9	3345.88	3	135
10	393.735	1628.02	29	90		10	608.799	3065.58	27	106						10	4823.7	4	185
11	367.61	1781.28	31	124		11	420.5	3108.08	31	136						11	4922.04	4	153
12	503.667	1923.15	28	59		12	461.5	3034.5	31	101						12	3804.08	3	158
13	651.667	2197.47	31	147		13	442.66	2640.61	27	78						13	3316.06	3	131
14	395	1775.33	28	59		14	337.125	2302.75	30	88						14	2504.95	2	97
15	423.244	1502.75	28	51		15	393.222	2692.85	29	156						15	4496.94	4	171
16	410.232	1502.54	28	75		16	788.066	3282.5	30	112						16	4176.38	3	146
17	445.581	1488.43	29	60												17	3520.16	3	205
18	378.001	1399.7	30	74												18	2678	2	156
19	359.334	1680.59	31	89												19	3106.61	2	106
20	353.666	1351.61	30	97												20	3126	2	119
	background	single MTs	background	CCs on single MTs			background	double MTs	background	CCs on double MTs						21	3251.4	3	136
MEANs	411.681	1682.61	29.05	84.75		MEANs	494.649	2915.15	29.5	139.625						22	4575.73	4	168
SDs	73.8053	226.041	1.23438	28.5526		SDs	137.737	392.088	1.82574	84.7505						23	5017.32	4	150
SEMs	16.5034	50.5443	0.276015	6.38455		SEMs	34.4342	98.0219	0.456435	21.1876						24	4733.8	4	183
Ns	20	20	20	20		Ns	16	16	16	16						25	4801.67	4	127
																26	6197.78	5	161
Intensity	single MT:	1270.93	CC on single MT:	55.7		Intensity	double MTs:	2503.47	CCs on double MTs:	110.575						27	3648.6	3	131
																28	4619.65	4	167
																29	5048	4	168
																30	3178.78	2	119
						MT order	MT intensity	SDs	CC intensity	SDs							MT-dimer	MT-trimer	MT-fourmer	MT-fivemer
						0	411.681	73.8053	29.05	1.23438						MEANs	2918.87	3575.41	4745.64	5987.65
						1	1682.61	226.041	84.75	28.5526						SDs	306.208	324.318	281.933	297.172
						2	2917.01	349.148	129.512	53.6147						SEMs	136.94	108.106	75.3498	210.132
						3	3575.41	324.318	139.444	32.0746						Ns	5	9	14	2
						4	4745.64	281.933	156.286	33.2205
						5	5987.65	406	172.5	16.2635							CC on 2xMT	CC on 3xMT	CC on 4xMT	CC on 5xMT
																MEANs	119.4	139.444	156.286	172.5
																SDs	22.4789	32.0746	33.2205	16.2635
																SEMs	10.0529	10.6915	8.87856	11.5
																Ns	5	9	14	2
													1108.8
											1
f
raw data molecules									Summary
Molecule 1									Time[s]	MSD[µm^2]	Error(mean)	N
Frame	Time [sec]	x-position [nm]	y-position [nm]	distance [nm]	FWHM [nm]	amplitude [counts]	position error [nm]		0.1	0.016	0.003	830
1	0	2727.95	10759.7	0	322.253	238.646	26.784		0.2	0.047	0.009	370
2	0.1	2731.06	10801.2	41.5681	418.338	177.41	28.9161		0.4	0.114	0.032	220
3	0.2	2639.98	10873.9	144.12	464.241	249.444	27.9489		0.8	0.146	0.016	187
4	0.3	2621.28	10874.8	156.887	504.847	172.302	39.5344		1.6	0.306	0.078	77
5	0.4	2603.82	10901.1	188.118	494.399	226.937	25.5806		3.2	0.494	0.155	31
7	0.6	2722.39	10856.1	96.5323	464.022	160.09	33.0455
8	0.7	2678.94	10836.5	91.0743	420.468	183.942	27.726
10	0.9	3432.89	10651	713.282	537.364	166.883	38.0662		1D diffusion:	<Dx^2> = 2 * D * Dt
11	1	3321.21	10667.7	600.366	444.45	146.729	41.4713			with slope m = 2 * D
13	1.2	2762.02	10841.8	88.8873	407.529	206.176	30.2973			m =	0.151
14	1.3	2699.42	10803.2	51.9956	354.667	169.379	41.9375			D =	0.07565
15	1.4	2724.33	10778.7	19.2624	345.752	168.02	40.9463			lower 95% confidence =	0.061
16	1.5	2720.19	10838	78.6255	400.667	184.744	33.995			upper 95% confidence =	0.09035
17	1.6	2728.22	10827.4	67.6861	426.417	172.846	30.2772			SD =	0.0073375
18	1.7	2722.55	10670.2	89.6557	659.754	158.864	51.8929
19	1.8	2740.01	10844	85.1093	415.442	166.466	43.3404
20	1.9	2815.65	10737.9	90.3747	444.788	200.942	27.5691
21	2	2749.43	10773.3	25.4119	432.803	216.384	25.2188
22	2.1	2740.52	10813.7	55.4362	382.887	155.5	37.6572
23	2.2	2715.4	10848.8	89.9208	420.778	140.887	36.8073
24	2.3	2739.21	10858.5	99.446	391.467	144.245	36.9928
25	2.4	2838.42	10751.5	110.779	512.669	201.625	27.2354
26	2.5	2786.49	10729.6	65.8408	501.018	177.529	37.4002
27	2.6	2631.52	10723.8	102.917	537.347	152.929	40.7179
28	2.7	2715.19	10744.2	20.084	566.985	155.382	37.4197
29	2.8	2717.8	10789	30.9787	321.505	161.791	39.1321
30	2.9	2726.62	10844.5	84.7526	390.883	142.213	36.9366
31	3	2620.39	10674.2	137.429	668.303	134.513	41.917
32	3.1	2650.07	10707.2	93.9488	544.962	143.016	37.6017
33	3.2	2803.59	10708.6	91.3055	554.28	115.808	42.68
34	3.3	2748.03	10768.6	21.9682	439.302	194.504	31.21
35	3.4	2788.1	10698.4	85.9256	503.964	152.268	32.2282
36	3.5	2708.55	10806.8	50.8867	378.376	182.059	32.1402
37	3.6	2838.06	10720.9	116.768	598.305	197.444	24.6621
38	3.7	2742.41	10769.9	17.7015	481.066	156.34	33.791
39	3.8	2814.49	10739.7	88.8304	620.567	127.656	41.5454
40	3.9	2728.06	10748	11.7203	419.867	159.139	33.7759
45	4.4	2862.8	10678.3	157.553	628.124	167.776	36.2139
46	4.5	2925.05	10627.4	237.424	633.736	177.84	39.1252
52	5.1	2760.84	10648	116.435	718.303	191.189	37.6773
53	5.2	2739.11	10709.6	51.3379	664.602	101.018	66.725
54	5.3	2606.15	10690.5	140.106	741.414	90.2142	81.4848
55	5.4	2648.65	10681.9	111.118	707.378	90.7338	83.6626
56	5.5	2705.21	10614.5	147.018	867.811	102.726	62.1998
57	5.6	2614.82	10610	187.697	685.938	136.525	39.9171
58	5.7	2673.71	10707.8	75.0719	675.328	159.849	38.9061
59	5.8	2672.11	10634.6	137.065	667.015	171.759	33.8886
60	5.9	2760.35	10691	75.9846	666.05	126.169	51.6592
61	6	2720.37	10652.8	107.187	795.801	121.153	50.0846
62	6.1	2763.94	10757.9	36.0455	429.464	244.336	27.5229
63	6.2	2784.14	10800.5	69.4228	501.435	173.767	34.3504
64	6.3	2748.09	10783.2	30.9056	467.578	162.22	38.315
65	6.4	2703.76	10925.3	167.324	725.251	141.738	48.5249
67	6.6	2719.64	10839.6	80.3052	351.545	184.498	41.5731
68	6.7	2670.53	10742.2	60.0393	462.501	98.0488	60.2349
Molecule 2
Frame	Time [sec]	x-position [nm]	y-position [nm]	distance [nm]	FWHM [nm]	amplitude [counts]	position error [nm]
7	0.6	20791.6	19324.1	0	509.865	179.07	37.5465
8	0.7	20924.5	19324.5	132.926	662.027	113.463	58.147
9	0.8	20803.9	19354.7	33.01	528.845	147.737	38.8117
16	1.5	20524.8	19424.5	285.128	625.99	122.724	49.6935
17	1.6	20504	19393.9	296.008	435.548	173.983	32.7663
24	2.3	21159	19118.5	420.982	380.23	178.284	40.6384
25	2.4	21170.2	19108.8	435.566	443.252	187.721	32.0031
26	2.5	21130.5	19066.8	425.446	426.824	120.887	51.0429
30	2.9	21143	19053.1	443.702	340.17	199.187	34.9335
31	3	21218.1	19139	464.915	647.636	136.606	44.7755
32	3.1	21079.8	19224.4	304.877	581.647	175.897	33.789
33	3.2	21074.3	19208.1	305.582	514.679	253.936	22.5194
34	3.3	21117.8	19157.6	366.193	536.686	184.484	32.8059
35	3.4	21142.7	19153.3	390.363	454.058	253.646	22.0757
36	3.5	21131.8	19166.5	374.947	542.121	172.573	39.0676
37	3.6	21186.9	19157	429.176	647.21	209.712	31.7241
38	3.7	21137.8	19181.5	374.367	550.907	266.618	23.6566
39	3.8	21068.7	19267.9	282.685	521.331	170.027	43.2965
40	3.9	19851.8	19705.8	1014.38	539.9	144.947	37.9425
48	4.7	19211.7	19875.1	1673.21	541.525	122.235	40.1691
49	4.8	19125	19930.9	1773.69	541.365	114.99	42.0639
58	5.7	19083.2	19987.8	1832.86	730.254	118.533	59.7088
59	5.8	19077.9	19933.5	1818.87	535.175	226.104	29.5026
64	6.3	18985.4	19941.4	1908.83	632.866	120.129	52.3142
65	6.4	19093.2	19962.9	1814.59	585.371	182.286	30.053
74	7.3	18762	20054.4	2157.03	563.284	88.9157	80.4005
75	7.4	18652.7	20081.7	2269.15	578.09	102.178	68.6598
79	7.8	21039.8	19260.6	256.154	609.245	200.976	29.4881
80	7.9	21121	19206.2	349.826	484.006	243.335	23.1145
84	8.3	21123	19274	335.113	537.165	121.486	48.4573
85	8.4	21139.8	19260.2	353.97	441.783	138.282	46.6526
92	9.1	21370.5	19211.3	589.789	452.948	215.121	31.528
93	9.2	21294.2	19237.9	509.892	513.09	222.05	26.6499
99	9.8	21127	19146.1	379.696	456.134	119.367	51.8607
100	9.9	21140.8	19151	389.703	484.604	143.035	47.53
101	10	21201.3	19263.8	414.06	440.078	105.974	77.3478
107	10.6	21006.9	19335.5	215.624	540.56	172.726	27.0105
108	10.7	20970	19279.2	183.955	488.957	228.562	24.3356
111	11	20990.7	19283.2	203.209	455.173	105.487	53.5948
112	11.1	21032.6	19342	241.603	424.821	129.574	39.6911
116	11.5	21046.6	19305.8	255.592	472.112	163.695	34.9989
117	11.6	20961.6	19298.9	171.851	406.921	162.632	35.4203
122	12.1	21110.7	19294.1	320.495	523.606	87.2779	56.1932
123	12.2	21027.5	19260.8	244.199	413.322	157.636	33.986
127	12.6	21062.1	19236.5	284.286	459.013	138.206	46.4061
128	12.7	21087.2	19234.3	308.899	538.562	284.104	22.4701
132	13.1	21155.3	19203.6	383.09	471.336	232.27	28.488
133	13.2	21112.4	19247.3	329.9	510.834	180.35	28.5727
137	13.6	20997.8	19280.1	210.858	552.036	88.1009	62.277
138	13.7	21074	19306.7	282.91	507.627	129.511	41.5348
145	14.4	20981.6	19321.3	190.007	481.779	104.065	52.8799
146	14.5	20931.4	19358.1	143.86	389.001	181.245	35.9756
148	14.7	21141.4	19204.8	369.558	539.09	246.303	26.1344
149	14.8	21129	19214.9	354.641	472.918	287.987	22.1851
151	15	20970.7	19358.2	182.347	609.218	145.334	41.8958
152	15.1	20965.4	19306.1	174.739	681.865	86.9831	74.0673
153	15.2	21079.2	19229.6	302.715	499.188	127.889	46.7101
154	15.3	22074.4	18888.3	1354.73	467.639	159.218	39.1882
155	15.4	21943.8	18924.6	1219.49	412.339	188.24	31.5246
160	15.9	21757.1	19011.3	1014.92	532.318	129.037	43.7409
161	16	21867.6	18993.6	1125.58	637.572	116.892	45.619
169	16.8	21414.8	19175.6	640.66	282.506	154.427	38.7736
170	16.9	21282.6	19238.4	498.382	392.36	102.353	74.3401
172	17.1	21238.9	19225.5	458.003	497.852	157.011	34.8417
173	17.2	21097.7	19205	328.432	520.624	211.189	28.7735
174	17.3	21056.5	19259.7	272.623	614.597	152.98	33.5502
175	17.4	21129.5	19249	346.124	381.651	219.074	24.1754
182	18.1	20633.7	19416.7	183.087	433.228	135.642	40.8769
183	18.2	20694.1	19363.8	105.249	634.668	151.313	47.1405
189	18.8	21336	19193.1	559.875	614.391	146.127	43.0642
190	18.9	21329.4	19161.1	561.939	389.743	144.438	38.5441
191	19	21460.2	19191.7	681.566	544.038	97.9203	61.7769
192	19.1	21588.1	19188.2	808.023	544.905	108.357	52.4168
193	19.2	21491.4	19161.7	718.369	473.301	193.582	28.22
196	19.5	21379.5	19130.3	619.027	428.929	131.604	38.8488
197	19.6	21333.1	19126.1	576.529	387.849	103.593	52.929
201	20	21300.2	19173.6	530.371	404.78	151.689	37.6854
202	20.1	21251.2	19102.9	510.002	379.726	204.379	41.676
203	20.2	21275.1	19093.6	535.641	402.529	215.322	24.2505
204	20.3	21340.8	19182.9	566.994	498.796	100.586	53.7437
209	20.8	21484.1	19199.4	703.655	450.829	130.459	43.9897
210	20.9	21460.3	19187.2	682.598	416.783	188.338	28.0694
219	21.8	21718	19115.7	949.476	704.661	133.687	51.3283
220	21.9	21667.8	19090.2	906.896	650.054	198.267	36.8444
Molecule 3
Frame	Time [sec]	x-position [nm]	y-position [nm]	distance [nm]	FWHM [nm]	amplitude [counts]	position error [nm]
10	0.9	9067.3	13609.9	0	405.786	99.6386	75.6848
11	1	9015.28	13675.1	83.4057	494.852	121.534	62.216
12	1.1	9066.36	13698.6	88.6749	382.094	166.031	46.8811
21	2	9930.64	13597.2	863.434	498.188	137.945	51.0906
22	2.1	9939.52	13643.1	872.855	522.38	177.682	31.836
23	2.2	9922.67	13660.8	856.885	388.121	129.526	46.7863
29	2.8	9738.04	13717.5	679.311	545.589	106.328	50.0954
30	2.9	9873.64	13731.3	815.433	465.437	115.444	53.684
31	3	9878.48	13767.5	826.354	424.332	142.827	40.4164
32	3.1	9841.25	13704.9	779.755	442.601	105.718	50.8398
Molecule 4
Frame	Time [sec]	x-position [nm]	y-position [nm]	distance [nm]	FWHM [nm]	amplitude [counts]	position error [nm]
10	0.9	15453.7	8085.97	0	779.24	144.24	49.5374
11	1	15510.6	8012.66	92.7948	848.2	110.369	53.6329
13	1.2	15494.9	8168.21	91.9631	639.301	84.456	69.2948
14	1.3	15582.1	8110.5	130.735	884.638	71.2862	78.9265
19	1.8	15688	8384.92	379.847	403.926	159.903	42.4894
20	1.9	15667.4	8267.16	280.152	377.838	177.793	31.2589
27	2.6	15641.8	8244.47	245.991	524.361	143.065	39.5702
28	2.7	15717.6	8281.68	328.573	493.607	112.408	47.3095
29	2.8	15734.7	8311.84	360.551	619.114	93.5562	63.2381
30	2.9	15605.9	8319.31	278.588	392.478	159.413	31.7345
31	3	15570	8329.79	270.13	483.559	128.978	39.9411
32	3.1	15622.4	8293.07	267.119	341.845	229.403	22.5942
38	3.7	15377	8194.92	133.273	736.891	108.035	57.7062
39	3.8	15447.1	8245.16	159.329	607.662	161.881	38.8334
40	3.9	15464.7	8230.31	144.762	622.079	150.546	43.7245
41	4	15544.9	8248.86	186.667	535.999	127.324	50.7154
45	4.4	15541.7	8239.16	176.659	578.129	135.789	46.3086
46	4.5	15555.3	8255.86	197.941	561.784	180.915	32.4341
47	4.6	15465.8	8280.06	194.475	573.272	128.467	44.0348
52	5.1	15708.3	8260.37	308.573	421.094	122.681	43.1911
53	5.2	15686.8	8273.44	299.154	402.108	132.114	40.2193
80	7.9	14553.3	8150.06	902.686	447.729	122.856	43.6777
81	8	14530	8180.76	928.59	576.576	88.9771	53.1844
82	8.1	14466.6	8208.66	994.682	470.119	215.625	23.5709
83	8.2	14548.9	8309.04	931.863	412.781	175.894	33.0189
84	8.3	14585.1	8201.99	876.324	450.85	111.666	48.1109
85	8.4	14660.6	8195.22	800.56	363.173	163.192	29.5893
86	8.5	14542.5	8229.9	922.519	524.814	178.182	32.0602
87	8.6	14630.7	8217.6	833.462	795.129	79.5625	77.5172
95	9.4	14855.1	8267.02	625.361	364.176	164.003	33.382
96	9.5	14983.4	8286.35	511.223	453.127	177.241	31.3615
97	9.6	14940.1	8253.7	540.258	338.37	200.489	24.5008
102	10.1	14985.3	8187.29	479.252	586.768	147.802	37.5936
103	10.2	14955.2	8224.25	517.351	640.096	109.432	44.236
106	10.5	15008.8	8169.97	452.79	571.258	120.021	41.978
107	10.6	15114.5	8198.51	357.374	510.61	235.034	27.1925
108	10.7	15093.1	8210.71	381.561	480.853	229.174	24.0671
109	10.8	15169.7	8259.85	333.031	572.306	202.291	28.6373
110	10.9	15315.2	8242.49	209.033	437.945	192.581	29.4517
111	11	15430.6	8209.43	125.602	499.218	173.592	39.9001
112	11.1	15375	8236.23	169.608	669.818	154.945	34.2661
113	11.2	15449.4	8229.52	143.617	557.776	160.044	37.6704
114	11.3	15411.9	8271.63	190.316	567.558	159.391	36.1389
119	11.8	15063.9	8239.77	419.038	628.386	153.495	32.7643
120	11.9	15119.1	8258.43	376.459	467.124	170.314	28.2625
121	12	15192.9	8248.56	307.323	500.59	153.927	37.9058
Molecule 5
Frame	Time [sec]	x-position [nm]	y-position [nm]	distance [nm]	FWHM [nm]	amplitude [counts]	position error [nm]
12	1.1	12141.7	12451.4	0	470.814	128.66	33.6161
13	1.2	12169.3	12504.7	59.9681	426.391	135.294	34.8485
14	1.3	12278.4	12512.3	149.654	427.326	141.238	28.9545
15	1.4	12236.4	12449.1	94.7351	518.025	124.949	49.8607
16	1.5	12318.5	12549	201.974	449.809	150.596	30.4202
17	1.6	12187.4	12511.3	75.3279	317.057	180.59	34.2902
23	2.2	12166	12546.3	97.9546	412.176	141.269	35.9567
24	2.3	12070.1	12526.4	103.633	475.529	218.494	26.2489
25	2.4	12028.6	12528.1	136.617	426.962	162.388	35.4814
26	2.5	12062	12568.5	141.548	403.774	212.715	24.9547
27	2.6	11955.5	12552.8	211.971	437.074	124.383	59.6022
28	2.7	12060.1	12541.1	121.229	436.506	140.547	37.7293
Molecule 6
Frame	Time [sec]	x-position [nm]	y-position [nm]	distance [nm]	FWHM [nm]	amplitude [counts]	position error [nm]
15	1.4	14391.1	8240.11	0	353.847	230.247	28.5746
16	1.5	14396.6	8228.67	12.6811	396.235	175.944	36.0673
17	1.6	14185.5	8196.86	210.121	571.469	90.4306	73.1357
18	1.7	14155.1	8176.52	244.492	635.276	174.849	32.9599
19	1.8	14271.5	8223.6	120.777	505.274	180.929	32.296
20	1.9	14354.8	8241.96	36.3685	437.545	224.507	24.6792
21	2	14373.5	8258.2	25.2904	418.81	149.593	33.8688
22	2.1	14316.5	8207.13	81.5996	489.059	140.806	36.7569
23	2.2	14398.2	8199.91	40.8062	405.656	201.233	27.5733
24	2.3	14398.6	8230.43	12.2536	412.285	122.597	43.9451
25	2.4	14459.7	8223.06	70.6395	402.282	109.677	42.0596
26	2.5	14431.1	8202.66	54.7739	500.985	91.4289	49.9007
28	2.7	14446.5	8252.38	56.7398	454.24	142.738	37.0189
29	2.8	14397.8	8228.85	13.0923	474.876	116.938	41.8431
30	2.9	14342.1	8242.8	49.0622	531.475	155.306	35.8299
31	3	14341.3	8200.16	63.8827	544.116	145.724	40.7868
32	3.1	14154.7	8195.74	240.552	497.354	133.982	39.8096
33	3.2	14146.1	8242.77	244.997	683.92	83.9991	63.5175
Molecule 7
Frame	Time [sec]	x-position [nm]	y-position [nm]	distance [nm]	FWHM [nm]	amplitude [counts]	position error [nm]
16	1.5	9941.55	12606.3	0	469.544	104.822	54.2854
17	1.6	9990.48	12645	62.3593	416.098	146.153	41.1389
18	1.7	9862.74	12583.6	82.0206	467.491	174.342	28.8089
21	2	9945.2	12639.7	33.5974	348.63	222.517	27.8591
22	2.1	9910.4	12639.2	45.2709	413.891	215.683	28.5755
23	2.2	9774.56	12663.7	176.575	294.075	205.078	27.1359
32	3.1	10325.6	12604	384.077	457.146	167.806	33.3513
33	3.2	10233.5	12611	291.941	494.393	147.858	39.2758
34	3.3	10182.3	12615.9	240.989	444.421	158.052	35.9402
42	4.1	9891.4	12688.7	96.3948	860.798	85.5236	64.1814
43	4.2	9978.18	12640.3	49.939	417.804	125.519	42.6626
Molecule 8
Frame	Time [sec]	x-position [nm]	y-position [nm]	distance [nm]	FWHM [nm]	amplitude [counts]	position error [nm]
23	2.2	7086.23	12859.1	0	537.392	169.933	45.9498
24	2.3	6943.12	12839.3	144.466	685.667	181.564	36.4936
28	2.7	7143.32	12943	101.513	375.299	171.508	46.0599
29	2.8	7090.06	12991.7	132.726	766.869	165.026	46.3433
31	3	7227.36	12883	143.157	470.776	163.843	42.889
32	3.1	7210.89	12994	183.696	284.831	157.554	42.6346
33	3.2	7166.85	12970	137.148	454.323	148.653	38.4612
34	3.3	7009.89	12921.8	98.8339	413.152	213.748	25.523
35	3.4	7013.65	12957.9	122.665	584.458	147.672	46.5787
36	3.5	6987.18	13003.6	175.211	455.22	80.5861	71.3471
38	3.7	6874.68	12956.5	232.918	383.196	188.492	34.9779
39	3.8	6871.19	12996.5	255.234	456.41	186.619	36.1759
40	3.9	6835.89	12993.1	283.958	544.415	167.364	42.9411
41	4	7032.46	12997.6	148.576	418.668	142.953	41.8525
42	4.1	7079.8	12997.4	138.466	270.17	248.525	27.6474
43	4.2	7139.32	12941.9	98.3619	380.515	73.2111	95.8116
Molecule 9
Frame	Time [sec]	x-position [nm]	y-position [nm]	distance [nm]	FWHM [nm]	amplitude [counts]	position error [nm]
38	3.7	8888.35	8361.74	0	312.098	125.222	61.9243
39	3.8	8925.08	8350.75	38.3342	366.48	119.735	50.6281
40	3.9	8972.3	8404.08	94.0229	356.783	132.464	53.0319
41	4	9013.42	8345.87	126.066	462.467	103.407	66.1246
42	4.1	9050.57	8341.69	163.449	433.159	92.3846	59.7963
43	4.2	8942.02	8367.26	53.9472	354.291	123.338	63.3213
44	4.3	8972.82	8366.12	84.5822	329.438	157.027	42.462
45	4.4	8992.78	8348.21	105.3	365.088	136.561	47.9498
46	4.5	8939.18	8322.57	64.1699	355.842	132.003	49.8212
48	4.7	8910.14	8413.94	56.5611	402.684	88.8663	77.6603
49	4.8	8910.31	8325.36	42.4953	352.06	142.483	47.4133
50	4.9	9030.55	8336.1	144.494	373.551	100.422	54.9947
Molecule 10
Frame	Time [sec]	x-position [nm]	y-position [nm]	distance [nm]	FWHM [nm]	amplitude [counts]	position error [nm]
44	4.3	9273.35	13671.3	0	446.965	133.546	40.5457
45	4.4	9264.38	13646.9	25.9851	306.163	186.947	30.0772
46	4.5	9361.21	13683.7	88.7376	484.552	98.7271	47.9617
53	5.2	9280.05	13636.2	35.6713	497.427	131.335	55.9214
54	5.3	9305.89	13658.6	34.9143	377.043	184.133	28.5429
59	5.8	9234.75	13634.3	53.44	354.73	144.514	44.2301
60	5.9	9191.46	13737.8	105.49	393.764	149.1	43.317
61	6	9261.01	13686.6	19.6675	246.431	200.548	36.7572
62	6.1	9253.45	13615.3	59.3877	460.326	117.36	55.5317
63	6.2	9251.68	13592.5	81.6912	174.287	261.197	69.3364
64	6.3	9177.98	13662.4	95.7801	390.241	91.4365	79.9895
66	6.5	9103.12	13625.8	176.195	402.622	140.728	49.1925
67	6.6	9028.26	13603.9	254.196	430.292	163.613	49.5557
68	6.7	8999.04	13588.9	286.425	475.467	137.679	51.6698
69	6.8	9097.73	13574.4	200.554	569.44	71.7204	93.2116
Molecule 11
Frame	Time [sec]	x-position [nm]	y-position [nm]	distance [nm]	FWHM [nm]	amplitude [counts]	position error [nm]
47	4.6	3914.58	10775.4	0	648.15	214.364	34.7848
48	4.7	3967.67	10791.8	55.5646	604.015	166.471	41.678
52	5.1	3502.01	10674.3	424.782	1031.46	100.212	72.7632
53	5.2	3461.44	10660.3	467.53	884.191	89.0275	66.243
54	5.3	3453.74	10691.9	468.349	490.554	152.454	48.0337
55	5.4	3417.04	10651.3	512.777	522.85	123.677	52.741
63	6.2	3993.36	10736.3	87.9273	370.166	124.583	43.2176
64	6.3	3965.72	10742.2	60.9569	373.323	171.867	32.4613
65	6.4	3948.96	10692.7	89.5929	377.165	136.818	38.8919
67	6.6	3856.61	10754.2	61.7228	539.206	163.589	28.8883
68	6.7	3976.62	10755.3	65.225	510.995	163.327	29.8543
69	6.8	3960.48	10763.8	47.3443	360.115	271.575	17.6882
70	6.9	3977.35	10757.1	65.3792	562.453	125.301	42.0494
71	7	4059.31	10776.8	144.738	438.506	222.047	24.1814
74	7.3	3768.31	10750.7	148.339	506.474	181.388	28.6134
75	7.4	3797.62	10745	120.848	587.253	103.147	55.7693
82	8.1	3997.58	10655.7	145.676	562.589	99.0694	50.5217
83	8.2	4031.34	10784.6	117.132	479.912	121.869	41.5121
Molecule 12
Frame	Time [sec]	x-position [nm]	y-position [nm]	distance [nm]	FWHM [nm]	amplitude [counts]	position error [nm]
59	5.8	21665.2	18221.7	0	408.623	108.314	53.5016
60	5.9	21546.9	18222.9	118.315	802.483	72.5966	83.228
68	6.7	22132.4	18434.4	513.369	414.117	269.64	23.1908
69	6.8	22041.6	18438.1	434.153	492.594	265.554	24.3001
70	6.9	22171.2	18468.2	562.843	528.492	189.172	32.6785
71	7	22198.5	18520	611.051	554.47	167.864	36.792
72	7.1	22180.7	18625.4	654.776	569.273	83.8437	75.0999
73	7.2	22256.7	18653.3	732.241	543.988	157.568	35.8716
74	7.3	22291.1	18707.5	792.305	769.728	102.411	66.4036
81	8	22888.1	18843.9	1372.06	602.194	207.386	28.7783
82	8.1	22748.6	18894.5	1275.34	456.592	239.772	25.9788
83	8.2	22832.4	18899.3	1349.68	546.116	202.197	29.7825
84	8.3	22856.5	18867.3	1354.97	487.488	193.435	34.347
85	8.4	22860.1	18845.3	1347.8	477.284	135.35	59.0525
86	8.5	22716.9	18773	1187.44	637.814	132.774	40.9311
87	8.6	22699.6	18721.4	1148.76	580.038	198.679	29.1524
88	8.7	22544.4	18742.6	1021.93	495.86	214.277	25.9028
89	8.8	22441.5	18777.4	954.693	551.041	221.198	30.9982
95	9.4	22165.6	19019.2	941.487	413.692	169.23	34.2699
96	9.5	22309.4	19060	1057.21	382.464	174.802	46.1753
101	10	22207.7	19058.5	997.284	486.456	231.577	28.9399
102	10.1	22205.2	19003.1	949.813	613.352	147.338	42.2868
108	10.7	22573.4	18850.9	1104.9	393.848	152.598	35.9448
109	10.8	22667.2	18952.9	1240.41	621.462	87.1393	68.3665
Molecule 13
Frame	Time [sec]	x-position [nm]	y-position [nm]	distance [nm]	FWHM [nm]	amplitude [counts]	position error [nm]
60	5.9	14402.6	12416.3	0	519.171	137.699	33.5038
61	6	14406.5	12357.4	58.9792	561.491	164.894	36.6461
62	6.1	14599.4	12369.3	202.331	478.858	242.699	23.8411
63	6.2	14605.6	12408.3	203.152	482.897	173.054	24.0421
64	6.3	14689.8	12354.9	293.685	541.563	146.896	32.575
65	6.4	14715.6	12395.3	313.762	414.793	189.09	27.6155
66	6.5	14762.6	12390.4	360.923	555.246	210.998	21.2603
67	6.6	14846.2	12373	445.701	436.53	202.081	28.1048
71	7	14549.7	12376.2	152.528	457.627	170.996	30.9695
72	7.1	14528.5	12374.6	132.697	651.762	107.865	60.0895
73	7.2	14815.9	12331.7	421.874	518.162	188.591	26.5356
74	7.3	14927.5	12348.9	529.203	515.832	200.043	25.5448
75	7.4	14835.2	12353.5	437.167	596.261	165.618	31.8359
76	7.5	14800.1	12420.7	397.564	484.182	226.934	24.7398
77	7.6	14927	12351.7	528.428	558.107	167.386	31.0889
78	7.7	14881.5	12340.5	484.925	654.296	146.237	40.3194
79	7.8	14960.1	12345.4	562.06	562.196	151.088	38.3234
82	8.1	15256.1	12322.5	858.683	577.462	205.428	31.2246
83	8.2	15258.8	12319	861.773	634.209	113.311	49.5904
84	8.3	15243	12303.5	847.988	609.964	103.153	50.0216
85	8.4	15138.4	12381.1	736.706	657.375	135.956	44.0233
92	9.1	15033.2	12368.2	632.473	527.785	171.223	31.7816
93	9.2	15075.4	12360.5	675.129	595.022	183.465	28.4789
102	10.1	14946	12354.3	546.958	534.933	162.208	53.3428
103	10.2	14732.2	12335.3	339.489	646.208	178.64	34.0103
104	10.3	14671	12360.2	274.218	581.981	135.395	47.0414
109	10.8	14831.8	12334.1	437.027	471.381	266.175	22.9778
110	10.9	14739.3	12338.6	345.596	536.334	159.766	36.3199
111	11	14736.4	12403.7	334.053	521.326	190.666	27.9565
112	11.1	14720.3	12370.5	321.013	431.078	164.781	36.6166
113	11.2	14911.6	12311	519.795	579.852	146.412	33.489
114	11.3	14991.4	12371.9	590.475	472.978	155.094	33.2033
115	11.4	14919.2	12404	516.814	536.144	176.874	30.8278
116	11.5	14773.3	12365	374.247	600.295	167.238	32.6093
117	11.6	15082.4	12325.9	685.828	626.394	116.742	49.0871
118	11.7	15068.1	12341.5	669.772	492.245	153.814	30.4999
124	12.3	14357.4	12391	51.7574	618.684	150.33	35.9101
125	12.4	14235	12336.8	185.441	372.161	171.834	30.3429
126	12.5	14369.4	12380.8	48.5838	406.486	184.585	33.017
130	12.9	14632.2	12411.9	229.671	574.334	194.322	34.5093
131	13	14668.4	12401.6	266.206	530.915	170.804	33.2945
Molecule 14
Frame	Time [sec]	x-position [nm]	y-position [nm]	distance [nm]	FWHM [nm]	amplitude [counts]	position error [nm]
70	6.9	10389.8	12590.6	0	663.092	100.671	51.1605
71	7	10447.1	12622.8	65.7876	590.16	127.368	47.2423
73	7.2	10481	12632.9	100.573	557.685	115.944	51.13
74	7.3	10339.1	12605.7	52.8629	439.121	175.914	35.5624
75	7.4	10274.9	12578.7	115.439	419.276	118.909	48.2745
78	7.7	10278.2	12571.9	113.105	588.677	88.9996	70.5045
79	7.8	10343.9	12596.2	46.2518	521.15	93.6462	81.3158
85	8.4	10285.4	12634.4	113.241	551.024	136.442	45.8642
86	8.5	10309.5	12610.2	82.5863	536.322	111.753	62.0694
87	8.6	10297.9	12597.1	92.1125	441.951	129.937	45.1243
88	8.7	10429.6	12602.6	41.6442	417.299	109.554	65.7205
96	9.5	10599.7	12655.2	219.663	557.982	95.261	49.1228
97	9.6	10448.8	12658.7	90.1151	599.951	81.0118	67.2287
Molecule 15
Frame	Time [sec]	x-position [nm]	y-position [nm]	distance [nm]	FWHM [nm]	amplitude [counts]	position error [nm]
71	7	15673.8	12320.8	0	454.012	118.315	49.4554
72	7.1	15810.1	12243.9	156.532	454.591	100.258	49.6618
76	7.5	15625	12294.5	55.3654	495.852	193.391	29.0261
77	7.6	15776	12261.5	118.195	497.549	186.91	27.8714
78	7.7	15756.7	12258.4	103.805	385.072	138.375	55.1315
79	7.8	15838.3	12217.5	194.325	340.408	166.802	39.7033
80	7.9	15959.7	12269.4	290.575	455.286	133.052	42.9615
87	8.6	15428.1	12291.5	247.405	507.089	227.527	26.2439
88	8.7	15381.7	12324.9	292.041	552.563	165.796	33.2737
89	8.8	15453.3	12300.3	221.367	597.962	215.512	24.4163
90	8.9	15372.7	12325.7	301.112	588.969	261.899	20.7514
91	9	15504.4	12300.9	170.497	519.002	314.207	18.1389
92	9.1	15890.5	12285.3	219.591	597.947	161.672	33.6138
93	9.2	15983.4	12295.9	310.645	578.024	118.888	43.9651
94	9.3	15904.2	12333.7	230.826	451.846	166.705	35.8868
95	9.4	15877.8	12287.6	206.699	450.98	270.61	20.9651
97	9.6	16509.8	12142.3	854.863	802.993	139.841	40.4667
98	9.7	16408.6	12195.9	745.386	668.355	119.909	58.23
101	10	16103.4	12260	433.961	502.581	186.32	29.9463
102	10.1	16001.7	12214.3	344.8	931.11	121.672	61.3194
103	10.2	15867.8	12271.6	200.15	784.344	133.057	50.556
104	10.3	15936.5	12257.7	270.211	650.256	192.59	39.0797
107	10.6	16331.2	12220.1	665.082	429.621	405.417	14.8524
108	10.7	16269	12232.1	601.842	452.617	185.06	29.8706
109	10.8	16030.4	12229.8	368.106	546.781	109.181	57.5142
110	10.9	16137.7	12215.9	475.64	472.762	213.541	25.2516
111	11	16211.9	12238.5	544.367	481.176	200.732	31.3183
112	11.1	16234.1	12268.6	562.756	464.091	120.574	43.1419
113	11.2	16391.5	12267.1	719.728	492.27	172.437	34.815
114	11.3	16635.8	12188.9	971.023	401.883	277.913	23.4954
115	11.4	16628	12208.3	960.881	456.71	152.49	41.4856
116	11.5	16622.6	12158	962.684	456.681	161.241	34.7396
119	11.8	16483	12192.6	819.387	500.948	150.581	34.8648
120	11.9	16368.2	12227.8	700.68	438.23	165.651	29.0823
121	12	16261	12212.4	597.167	521.202	170.427	36.1324
122	12.1	15963	12242.7	299.6	517.381	199.046	27.3824
123	12.2	16015.6	12245.6	350.082	454.19	157.551	34.4356
124	12.3	15789.2	12297.8	117.701	497.025	151.42	37.2043
125	12.4	15804.1	12317.9	130.341	510.17	130.511	43.3723
126	12.5	15726.3	12239.1	97.1555	534.309	152.485	38.1477
127	12.6	15702.7	12256.8	70.3178	410.597	184.396	31.6775
128	12.7	15579.1	12258.1	113.597	461.694	151.07	35.6503
129	12.8	15832.7	12304.2	159.811	489.269	153.956	43.3247
130	12.9	15931.7	12247.9	268.089	471.025	224.364	24.0185
131	13	15874.2	12272.7	206.108	444.548	184.256	30.2118
137	13.6	16329.3	12227.6	662.181	556.367	266.664	24.4148
138	13.7	16313.2	12217.3	647.77	479.746	248.487	28.6648
139	13.8	16169.8	12271.6	498.441	435.713	311.427	16.8908
140	13.9	16327.3	12254.1	656.964	755.226	198.331	38.9901
141	14	16269.2	12231.8	602.015	515.62	304.707	20.1576
142	14.1	16250.7	12211.9	587.177	494.476	253.966	32.4261
143	14.2	16226.6	12228.6	560.477	639.477	179.47	46.4108
144	14.3	16350.1	12241	681.004	496.904	177.747	33.4815
145	14.4	16255.6	12223.4	589.985	569.95	137.7	44.9945
146	14.5	16328.5	12176.2	670.533	372.669	214.977	38.4127
147	14.6	16212.5	12219.6	548.129	761.703	172.231	53.6495
148	14.7	16354.1	12226.4	686.846	442.059	244.506	33.3647
Molecule 16
Frame	Time [sec]	x-position [nm]	y-position [nm]	distance [nm]	FWHM [nm]	amplitude [counts]	position error [nm]
81	8	1463.94	10206	0	533.641	130.819	39.6212
82	8.1	1599.65	10197.6	135.967	282.744	96.7566	63.6797
88	8.7	1396.37	10158.6	82.4951	494.444	136.775	44.7371
89	8.8	1390.35	10129.6	106.043	473.343	103.045	48.9866
92	9.1	1605.1	10193.8	141.687	421.133	198.632	24.3477
93	9.2	1606.06	10162.8	148.525	621.298	123.598	43.7258
100	9.9	1675.11	10188.6	211.889	540.245	235.303	26.6369
101	10	1521.38	10187.5	60.3415	519.875	246.659	21.0223
106	10.5	1994.45	10300.8	538.928	550.425	128.218	38.4788
107	10.6	1965.36	10306.5	511.407	531.213	139.202	40.3229
Molecule 17
Frame	Time [sec]	x-position [nm]	y-position [nm]	distance [nm]	FWHM [nm]	amplitude [counts]	position error [nm]
81	8	19300	8621.75	0	667.756	111.926	53.2654
82	8.1	19312.7	8572.42	50.9307	754.77	113.315	51.999
85	8.4	19179.2	8617.09	120.967	633.506	149.054	49.1754
86	8.5	19275.4	8525.65	99.2034	707.148	80.8933	75.8634
94	9.3	19155.1	8636.54	145.704	804.662	201.757	43.3809
95	9.4	19111.8	8746.45	225.756	918.838	96.7132	75.5029
103	10.2	18928.9	8794.86	409.552	785.775	121.308	56.0756
104	10.3	18922.3	8787	412.262	688.861	120.475	51.5053
106	10.5	18777.8	8767.62	542.272	776.969	91.5842	72.9284
107	10.6	18862	8807.3	475.759	998.022	105.262	68.3077
113	11.2	19272.1	8575.22	54.284	686.059	90.9832	53.2681
114	11.3	19262.7	8701.92	88.4181	596.57	92.8633	47.6304
115	11.4	19119.6	8706.71	199.449	458.202	92.9153	54.9157
121	12	18970.7	8699.66	338.417	324.475	143.527	33.7636
122	12.1	18958	8590.03	343.544	516.858	116.146	53.536
127	12.6	19062.7	8614.99	237.429	506.494	136.375	48.7437
128	12.7	19105.3	8552.6	206.681	758.514	107.729	47.1612
Molecule 18
Frame	Time [sec]	x-position [nm]	y-position [nm]	distance [nm]	FWHM [nm]	amplitude [counts]	position error [nm]
86	8.5	7872.71	10854.9	0	655.414	85.226	87.1319
87	8.6	8004.33	10828.1	134.325	373.867	88.0446	63.1863
94	9.3	8363.63	10716.7	510.013	551.894	96.8176	58.0984
95	9.4	8502.72	10730.7	642.146	475.736	111.538	45.7565
98	9.7	8414.6	10723	557.719	508.219	119.968	44.991
99	9.8	8436.47	10798	566.633	465.002	99.3368	61.3646
100	9.9	8504.14	10777.7	636.131	428.981	114.381	51.7569
106	10.5	8281.59	10837.8	409.24	397.256	182.827	39.1829
107	10.6	8312.21	10818.2	441.025	579.042	189.313	29.7844
109	10.8	8404.91	10714.2	550.499	577.719	220.659	27.8222
110	10.9	8329.69	10799.6	460.314	559.058	226.835	25.4199
111	11	8256.24	10790.3	388.937	672.025	212.819	30.5738
112	11.1	8323.64	10805.6	453.627	442.107	162.848	34.3875
113	11.2	8332.77	10869.6	460.297	443.813	156.842	34.9148
114	11.3	8242.67	10972.4	388.17	397.225	199.347	24.1905
122	12.1	8094.54	10958.8	244.967	470.783	102.75	53.9366
123	12.2	8153.24	10967.8	302.401	368.473	265.588	23.5468
127	12.6	8325.06	10832.3	452.912	402.363	141.315	40.3203
128	12.7	8416.77	10770.8	550.518	428.444	106.454	57.3887
129	12.8	8448	10825.8	576.022	311.231	132.708	44.3327
Molecule 19
Frame	Time [sec]	x-position [nm]	y-position [nm]	distance [nm]	FWHM [nm]	amplitude [counts]	position error [nm]
106	10.5	16013.7	21114.7	0	590.494	80.7841	56.4923
107	10.6	16142.2	21142.1	131.309	455.58	116.717	43.0756
110	10.9	15983.6	21226.6	115.82	465.813	110.842	45.766
111	11	15902	21221.6	154.636	283.677	200.686	25.1682
112	11.1	15826.8	21290.4	256.529	361.326	148.366	31.2099
116	11.5	15720.2	21253.7	324.723	350.828	172.826	24.8407
117	11.6	15673	21241.5	363.56	357.285	180.375	24.674
118	11.7	15680.2	21291.8	377.602	485.492	130.109	38.9642
120	11.9	15687.6	21261.5	357.632	453.832	132.001	34.4715
121	12	15596.3	21322.5	466.258	430.47	105.779	42.9754
Molecule 20
Frame	Time [sec]	x-position [nm]	y-position [nm]	distance [nm]	FWHM [nm]	amplitude [counts]	position error [nm]
116	11.5	20045.3	9035.64	0	310.347	234.614	31.0599
117	11.6	20095.2	9000.68	60.943	337.942	145.8	55.4673
118	11.7	20079.5	9016.78	39.0684	369.61	180.843	30.3805
119	11.8	20045.1	9047.41	11.777	334.157	210.743	27.3038
121	12	20113	8968.29	95.4887	490.417	118.841	39.4857
122	12.1	20172.1	9019	127.939	216.129	305.093	22.6503
124	12.3	20054.9	9069.51	35.2168	375.489	142.969	40.9697
125	12.4	20083.4	9043.97	39.0611	414.737	122.86	56.1106
126	12.5	20093.8	9034.19	48.5723	387.225	146.055	39.7172
127	12.6	20040.5	8908.26	127.463	243.22	183.986	47.357
Molecule 21
Frame	Time [sec]	x-position [nm]	y-position [nm]	distance [nm]	FWHM [nm]	amplitude [counts]	position error [nm]
118	11.7	6038.92	10988.5	0	316.385	190.344	24.2548
119	11.8	5908.65	10936.8	140.161	513.48	103.321	45.0165
121	12	5856.86	10905.8	199.965	496.336	148.324	35.3156
122	12.1	5888.81	11030.4	155.844	594.861	80.5627	72.4601
123	12.2	5844.02	10902.3	213.102	497.789	122.068	43.4207
125	12.4	5858.23	10882.8	209.322	376.847	186.7	32.4674
126	12.5	5954.22	11003.5	86.0235	697.776	91.0866	62.9301
127	12.6	5816.24	10930	230.248	392.367	145.584	38.0966
132	13.1	5743.95	10929.9	300.748	646.041	76.3041	78.2178
133	13.2	5841.64	11005.9	198.045	495.975	129.927	35.5953
Molecule 22
Frame	Time [sec]	x-position [nm]	y-position [nm]	distance [nm]	FWHM [nm]	amplitude [counts]	position error [nm]
123	12.2	15183.8	21479.3	0	497.662	131.771	41.9494
124	12.3	15178.4	21531.5	52.492	498.389	125.794	36.8289
125	12.4	15084.4	21611.7	165.517	456.952	162.882	28.0241
126	12.5	15022.3	21581.7	191.213	450.151	336.17	15.6351
127	12.6	14988.5	21611.1	235.56	438.773	199.072	31.5886
130	12.9	15090.3	21543	113.15	416.874	174.994	24.5323
131	13	15057.2	21600.3	175.142	486.067	115.265	41.0521
133	13.2	14929.8	21610.7	285.961	420.813	135.153	34.8715
134	13.3	15024.6	21543.2	171.556	484.534	134.731	36.2198
135	13.4	15013.7	21624	223.313	474.706	143.089	43.508
136	13.5	14955.9	21587.1	252.041	682.069	73.5451	68.766
137	13.6	15026.2	21593.2	194.467	464.778	140.089	39.2799
138	13.7	14967.4	21624.3	260.483	356.667	150.311	33.0592
139	13.8	14890.4	21592.5	314.514	445.573	112.822	44.6576
Molecule 23
Frame	Time [sec]	x-position [nm]	y-position [nm]	distance [nm]	FWHM [nm]	amplitude [counts]	position error [nm]
126	12.5	22064.4	8089.23	0	533.907	161.866	38.4065
127	12.6	21948.7	8115.56	118.713	566.727	149.707	39.3649
134	13.3	22190	8028.25	139.621	482.499	151.975	32.7625
135	13.4	22074.2	8088.95	9.76399	490.209	155.704	35.8825
142	14.1	22260.2	7971.67	228.38	535.176	100.763	57.4399
143	14.2	22230	8021.94	178.757	490.007	96.9504	61.1398
150	14.9	22079.6	8055.76	36.7426	493.002	116.298	44.6494
151	15	22152.3	8096.91	88.2117	476.674	117.505	48.9313
158	15.7	22239.5	8068.78	176.244	335.34	159.305	32.4365
159	15.8	22362	8074.09	297.951	414.941	144.615	35.009
Molecule 24
Frame	Time [sec]	x-position [nm]	y-position [nm]	distance [nm]	FWHM [nm]	amplitude [counts]	position error [nm]
128	12.7	17415.3	8517.13	0	422.668	149.23	32.3202
129	12.8	17375.3	8481	53.8838	360.788	132.366	41.265
133	13.2	17446.2	8531.18	33.9094	567.825	190.382	29.6568
134	13.3	17308.9	8493.91	108.926	506.511	270.366	22.174
142	14.1	16771	8437.95	649.161	498.284	210.5	30.0949
143	14.2	16742	8367.49	689.754	554.82	161.758	36.3256
144	14.3	16758.3	8373.41	672.55	424.753	182.407	32.0054
145	14.4	16676.2	8385.97	750.619	340.206	194.007	26.9497
146	14.5	16779.8	8419.89	642.948	379.309	171.302	32.3636
147	14.6	16752.6	8422.89	669.424	457.654	165.882	33.855
148	14.7	16689.6	8400.68	734.99	447.635	150.866	37.9555
149	14.8	16695.4	8389.86	731.045	465.832	151.377	41.1111
150	14.9	16763.9	8403.94	661.132	275.186	251.313	20.9002
151	15	16738.6	8343.77	698.554	351.217	183.521	34.8318
152	15.1	16753.5	8416.13	669.486	329.225	227.674	23.8681
153	15.2	16786.1	8357.46	649.142	379.808	256.385	25.7032
154	15.3	16706.5	8333.03	732.339	552.491	156.246	47.864
155	15.4	16614.4	8403.54	808.905	543.384	209.577	37.2404
156	15.5	16557	8328.1	878.92	673.89	152.313	44.3669
161	16	16373.7	8374.9	1051.24	682.949	178.638	37.3348
162	16.1	16474.2	8342.68	957.179	729.719	167.536	46.4785
Molecule 25
Frame	Time [sec]	x-position [nm]	y-position [nm]	distance [nm]	FWHM [nm]	amplitude [counts]	position error [nm]
130	12.9	21459.6	8246.02	0	434.152	155.594	43.2845
131	13	21380.6	8202.43	90.2467	474.33	132.354	44.3836
132	13.1	21516.3	8185.48	82.9672	359.36	165.645	34.1664
136	13.5	21672.4	8180.61	222.629	707.087	103.733	60.8596
137	13.6	21563.7	8189.13	118.579	408.188	205.407	30.1269
138	13.7	21417.4	8151.27	103.73	786.26	213.922	34.2758
142	14.1	21474.9	8154.23	93.0497	527.673	107.809	53.5694
143	14.2	21476.2	8137.45	109.82	535.719	111.309	53.2317
144	14.3	21418.5	8216.74	50.4438	525.109	95.2291	58.8653
148	14.7	21822.2	8145.89	376.197	535.233	115.59	48.3377
149	14.8	21829.9	8151.65	382.122	506.748	87.7536	56.2839
154	15.3	21194.8	8187.53	271.145	629.461	185.339	32.4391
155	15.4	21167.7	8178.05	299.699	580.763	159.479	37.4214
156	15.5	21203.7	8206.5	258.916	698.181	106.169	56.4649
158	15.7	21072.9	8240.82	386.736	511.051	131.915	40.1818
159	15.8	21043.3	8253.25	416.354	447.988	142.432	33.2747
160	15.9	20994.7	8282.21	466.266	467.198	122.708	49.91
Molecule 26
Frame	Time [sec]	x-position [nm]	y-position [nm]	distance [nm]	FWHM [nm]	amplitude [counts]	position error [nm]
136	13.5	612.406	5945.34	0	505.639	108.623	49.2824
137	13.6	610.121	5887.27	58.1211	309.023	267.682	20.2485
138	13.7	659.911	5784.29	167.91	477.399	122.485	46.3413
139	13.8	687.867	5666.41	288.966	478.826	190.489	29.3176
140	13.9	636.401	5714.94	231.649	582.062	94.3482	59.1084
149	14.8	541.643	6097.47	167.778	429.051	150.062	28.8049
150	14.9	573.618	6055.99	117.246	293.49	211.823	22.6635
151	15	603.631	6188.38	243.19	452.621	138.46	41.7336
156	15.5	534.263	6127.79	198.481	523.316	111.586	40.1076
157	15.6	599.105	6230.24	285.203	677.932	99.4063	46.8211
159	15.8	677.621	6031.95	108.418	388.833	180.368	38.6852
160	15.9	621.992	6021.18	76.4409	349.475	169.986	27.2769
161	16	694.928	5962.34	84.2532	399.284	141.24	35.0807
162	16.1	634.76	5962.5	28.1813	377.724	167.659	31.0028
163	16.2	664.672	5900.75	68.7057	496.572	143.673	34.7618
Molecule 27
Frame	Time [sec]	x-position [nm]	y-position [nm]	distance [nm]	FWHM [nm]	amplitude [counts]	position error [nm]
155	15.4	902.231	3192.28	0	577.433	107.93	42.3904
156	15.5	788.312	3159.37	118.577	304.071	124.596	45.7932
164	16.3	1084.04	3519.96	374.738	549.258	91.8608	57.5673
165	16.4	1021.8	3390.84	231.787	470.332	183.491	27.4661
166	16.5	988.469	3419.74	243.258	497.731	230.183	20.8798
167	16.6	997.305	3357.14	190.312	490.538	223.862	23.2468
168	16.7	1000.04	3200.98	98.1915	593.48	120.211	43.3497
176	17.5	986.324	3858.05	671.067	393.233	161.385	34.9897
177	17.6	982.695	3798.08	611.12	520.501	86.8471	77.2149
179	17.8	936.268	3854.7	663.298	461.995	91.368	56.2055
180	17.9	964.203	3962.76	772.971	415.706	119.126	36.7922
183	18.2	936.031	4016.98	825.399	350.885	174.672	32.3923
184	18.3	880.44	4159.11	967.075	416.885	143.242	36.58
191	19	922.658	4128.26	936.202	533.182	129.524	41.1078
192	19.1	887.763	4084.76	892.601	437.187	126.004	42.6886
193	19.2	887.13	4149.56	957.403	431.275	139.784	41.558
194	19.3	933.753	4029	837.316	454.968	193.638	30.6201
201	20	912.512	4634.6	1442.36	523.47	143.911	42.0307
202	20.1	907.811	4638.07	1445.8	576.722	103.733	56.4258
206	20.5	924.316	4398.98	1206.9	478.22	144.235	34.0995
207	20.6	905.058	4381	1188.72	449.622	125.666	41.6914
209	20.8	923.222	4369.4	1177.31	431.371	145.018	35.2221
210	20.9	950.244	4501.19	1309.79	394.709	156.694	34.4391
214	21.3	948.792	4242.05	1050.81	406.762	117.186	43.6739
215	21.4	949.736	4286.16	1094.92	430.671	114.553	42.292
220	21.9	926.319	4475.81	1283.76	413.197	144.202	33.8763
221	22	833.18	4380.65	1190.38	549.766	100.466	46.1407
222	22.1	934.973	4458.7	1266.85	459.291	142.637	32.2706
223	22.2	885.203	4473.79	1281.62	372.222	135.684	42.4754
226	22.5	1046.9	3471.79	314.73	495.882	117.961	49.4101
227	22.6	1032.27	3583.21	411.995	405.621	130.362	38.9907
228	22.7	1024.04	3535.62	364.311	429.686	127.506	37.8488
236	23.5	1026.56	3108.41	149.965	460.705	104.878	47.3655
237	23.6	922.835	3130.35	65.2676	629.971	82.4688	55.3365
238	23.7	1008.69	3121.27	127.963	641.233	95.6229	48.1763
239	23.8	1030.63	3175.86	129.446	460.062	135.459	33.97
240	23.9	1039.49	3194.06	137.275	533.773	152.576	41.0015
241	24	920.617	3180.5	21.8334	751.768	91.9092	54.5912
242	24.1	946.441	3064.54	135.169	625.98	119.737	42.7093
243	24.2	938.509	2977.6	217.718	548.717	129.359	39.6938
244	24.3	985.12	3091.93	130.152	611.174	91.6091	57.0351
248	24.7	997.699	3212.01	97.4855	367.713	143.993	32.6115
249	24.8	953.242	3287.94	108.413	496.357	109.742	41.5025
250	24.9	995.424	3425.19	250.866	622.384	97.5251	51.1904
251	25	1074.41	3468.58	325.556	687.954	82.324	63.7517
Molecule 28
Frame	Time [sec]	x-position [nm]	y-position [nm]	distance [nm]	FWHM [nm]	amplitude [counts]	position error [nm]
168	16.7	6496.62	13001.8	0	353.335	274.586	28.8967
169	16.8	6531.65	13005.6	35.2315	417.383	103.586	64.2547
177	17.6	6638.02	12909.9	168.605	244.288	174.086	48.2034
178	17.7	6752.18	12881.3	282.516	1682.92	66.5765	145.974
186	18.5	7379.68	13173.5	899.6	442.268	145.466	39.0063
187	18.6	7394.13	13147.3	909.23	428.21	98.4911	64.1763
188	18.7	7406.4	13208.5	932.97	533.86	122.168	49.8612
191	19	7568.31	13322.4	1118.64	224.97	130.258	57.5701
192	19.1	7707.07	13245.5	1234.75	404.383	74.4497	87.4629
198	19.7	7847.16	12776.8	1369.16	284.218	141.216	45.4752
199	19.8	7862.64	12746.6	1389.65	349.639	151.818	41.986
204	20.3	7750.2	13427.7	1323.96	430.462	116.598	51.8977
205	20.4	7776.32	13356.9	1328.07	347.743	140.893	42.0429
206	20.5	7870.63	13365.5	1421.33	368.092	122.317	51.4742
207	20.6	7908.62	13418.6	1472.25	396.804	126.757	48.8758
208	20.7	7857.81	13360.9	1407.76	387.334	133.255	49.061
213	21.2	8175.96	13449.6	1738.02	531.206	223.473	26.4094
214	21.3	8040.62	13438.6	1604.59	524.524	110.239	50.6396
215	21.4	7913.4	13395	1470.33	468.699	184.954	32.232
216	21.5	7866.6	13382.9	1422	453.203	106.297	55.7477
217	21.6	7840.94	13321.4	1381.79	434.976	158.09	35.9264
223	22.2	7782.9	13361.6	1335.65	471.221	81.3512	82.0515
224	22.3	7905.4	13325.5	1445.49	414.561	146.03	42.7251
225	22.4	8006.21	13338.6	1546.71	304.684	116.789	56.5881
226	22.5	7886.7	13288.2	1419.29	482.804	106.294	55.5629
249	24.8	8665.22	13672.9	2270.08	335.42	130.639	50.3415
250	24.9	8768.93	13589	2346.96	409.879	123.406	49.3908
251	25	8765.99	13509.1	2325.38	406.878	105.248	50.2408
255	25.4	8546.69	13484.1	2106.03	423.941	85.6771	64.7918
256	25.5	8519.72	13446.4	2071.39	513.476	95.3891	59.2983
259	25.8	8584.79	13575.5	2165.54	439.107	141.509	48.9572
260	25.9	8590.46	13546.9	2163.64	416.314	117.125	47.9474
267	26.6	9040.5	13532.4	2598.62	442.257	108.492	46.4965
268	26.7	8983.39	13568.6	2550.55	548.93	107.579	50.9016
269	26.8	8897.5	13537.8	2459.99	501.822	83.9909	68.7882
284	28.3	8118.31	13388.9	1667.26	547.269	104.455	50.6877
285	28.4	8146.21	13466.5	1713.81	455.617	143.804	37.0475
286	28.5	8027.04	13408.8	1583.62	346.542	98.6041	70.1968
291	29	8054.91	13400.6	1608.52	461.306	110.485	63.3261
292	29.1	8091.39	13410.7	1646.37	410.513	124.289	42.6987
293	29.2	8071.49	13406.7	1626.09	404.935	115.042	60.1446
295	29.4	7982.55	13389.9	1535.79	365.608	129.775	50.6427
296	29.5	7940.35	13364.4	1488.56	477.127	112.853	64.279
298	29.7	7938.3	13402.5	1496.34	364.026	145.145	42.9054
299	29.8	7909.19	13340.2	1452.54	356.54	112.338	53.1086
300	29.9	7944.3	13322.1	1482.7	353.17	131.561	50.9611
Molecule 29
Frame	Time [sec]	x-position [nm]	y-position [nm]	distance [nm]	FWHM [nm]	amplitude [counts]	position error [nm]
168	16.7	14551.3	21850.9	0	553.11	88.529	56.7233
169	16.8	14423	21898	136.687	461.127	125.143	36.3026
178	17.7	14025.6	22120.8	590.963	507.069	107.039	57.767
179	17.8	14129.5	22005.1	449.106	561.827	86.9304	55.0971
186	18.5	14016.7	22012.6	558.507	440.622	186.331	29.1368
187	18.6	14068.3	22012.6	509.385	320.916	197.808	28.8542
188	18.7	14131.2	21961.8	434.472	615.189	101.286	56.1538
196	19.5	14190.1	21893.1	363.619	504.681	118.055	47.7527
197	19.6	14288.6	21873.1	263.643	529.137	110.877	45.5597
198	19.7	14406.6	21824.8	147.006	445.861	132.344	49.7292
199	19.8	14900.9	21616.6	420.842	549.617	118.46	47.3045
200	19.9	15028.1	21621.3	529.237	483.114	132.038	37.6933
204	20.3	13970.2	22080.7	624.928	403.798	138.286	33.4721
205	20.4	14076	21988.6	494.823	592.709	100.618	52.8223
207	20.6	15156.8	21549	676.611	464.552	118.144	51.5119
208	20.7	15168.7	21483.4	718.497	513.953	206.141	20.8966
216	21.5	15774.3	21330.5	1329.09	395.761	180.477	23.7625
217	21.6	15715.9	21319.2	1280.25	476.107	147.09	34.2296
218	21.7	15708.3	21274.9	1292.45	364.46	184.519	28.2031
219	21.8	15733.7	21259.4	1322.15	430.869	141.349	30.5999
226	22.5	16003.2	21145.5	1614.17	417.826	127.08	42.9127
227	22.6	15936.3	21272.4	1500.92	383.425	185.942	26.2366
234	23.3	15884	21264.9	1455.88	452.831	107.579	39.2182
235	23.4	15921.6	21184.4	1523.75	409.317	174.451	28.9852
Molecule 30
Frame	Time [sec]	x-position [nm]	y-position [nm]	distance [nm]	FWHM [nm]	amplitude [counts]	position error [nm]
177	17.6	12327.6	12479.7	0	511.186	122.768	44.8638
178	17.7	12206.4	12580	157.312	266.856	159.142	39.1738
185	18.4	12895.9	12479.6	568.227	719.775	91.4621	58.3514
186	18.5	12897.6	12489	570	440.944	146.388	32.7415
188	18.7	14111.2	12411.9	1784.88	417.768	249.614	21.5494
189	18.8	14140.9	12424.4	1814.11	425.708	186.907	32.3675
190	18.9	14030.7	12370.4	1706.61	535.397	137.21	37.4487
194	19.3	13225.2	12376.9	903.449	526.176	116.107	41.7839
195	19.4	13328.6	12456.3	1001.28	517.663	139.378	34.796
196	19.5	13618.5	12427.8	1291.86	671.812	129.571	40.7558
197	19.6	13535.5	12435.7	1208.64	592.597	149.074	38.5235
199	19.8	13377.9	12398.4	1053.36	560.509	92.2681	61.7581
200	19.9	13347.6	12452.2	1020.34	588.524	118.125	43.2641
203	20.2	13933.2	12435.5	1606.19	631.999	109.69	57.6577
204	20.3	14024.8	12381.5	1700.04	588.243	98.4904	56.5412
205	20.4	13918.8	12406.3	1592.84	450.393	124.292	43.058
206	20.5	13986.5	12435	1659.43	493.449	171.589	34.4032
207	20.6	13614.3	12439.6	1287.24	413.493	207.255	24.2868
208	20.7	13754.2	12430.7	1427.41	515.201	115.781	50.5471
209	20.8	13700.1	12408.2	1374.35	580.457	130.287	45.8986
210	20.9	14125.9	12429.5	1798.96	522.309	144.789	32.3958
211	21	14271.7	12398.1	1945.76	515.219	136.886	34.9055
214	21.3	14989.3	12353.5	2664.69	493.47	149.516	29.3435
215	21.4	14972.4	12375.2	2646.84	440.721	190.004	26.6667
216	21.5	15046.5	12379.6	2720.75	530.398	141.305	39.9338
217	21.6	14968.9	12406.4	2642.29	462.732	134.512	34.5054
218	21.7	15020.7	12400.5	2694.22	426.206	181.003	27.648
220	21.9	15103.2	12367.9	2777.81	496.269	130.969	36.7109
221	22	14992.6	12366.3	2667.37	449.068	179.431	26.7911
222	22.1	14820.8	12386.3	2494.95	618.743	123.159	42.2711
223	22.2	14909.1	12405	2582.49	536.551	145.853	34.3325
224	22.3	14663.6	12372.9	2338.45	659.675	128.189	41.8732
225	22.4	14615.8	12394.9	2289.71	545.015	147.065	35.2287
Molecule 31
Frame	Time [sec]	x-position [nm]	y-position [nm]	distance [nm]	FWHM [nm]	amplitude [counts]	position error [nm]
178	17.7	21651.8	8158.66	0	582.261	134.371	42.6201
179	17.8	21769.9	8150.06	118.373	328.91	237.518	25.3784
186	18.5	21506.2	8209.99	154.428	525.588	95.0486	58.8773
187	18.6	21603.4	8208.01	69.1178	485.88	129.158	41.7058
188	18.7	21507.3	8185.75	147.052	328.116	117.676	51.1436
194	19.3	20920.8	8215.84	733.291	408.681	146.806	35.8435
195	19.4	20960.3	8249.99	697.563	469.683	208.031	25.035
200	19.9	20894.3	8273.01	766.144	460.733	91.7916	59.1668
201	20	20981	8258.84	678.277	460.755	345.284	14.9778
202	20.1	20885.8	8254.45	771.986	472.836	148.909	40.117
203	20.2	21001.5	8231.8	654.448	297.423	226.354	22.3683
205	20.4	21047.2	8187.46	605.334	461.565	135.739	40.7238
206	20.5	21179.6	8238.4	478.919	473.227	216.671	27.0459
Molecule 32
Frame	Time [sec]	x-position [nm]	y-position [nm]	distance [nm]	FWHM [nm]	amplitude [counts]	position error [nm]
183	18.2	14402.3	8230.29	0	701.91	111.106	52.0856
184	18.3	14442.8	8236.98	41.0857	371.337	157.406	37.0668
188	18.7	14519.3	8226.6	117.109	428.733	149.994	35.1793
189	18.8	14433.3	8261.65	44.1291	407.31	97.8488	68.5731
192	19.1	14332	8114.15	135.721	327.419	187.555	31.3611
193	19.2	14253.5	8112.23	189.914	219.946	238.821	25.9583
197	19.6	13964	8210.34	438.705	474.924	130.687	39.8721
198	19.7	13896.5	8219.81	505.921	669.296	95.7631	46.9525
206	20.5	13567.7	8174.56	836.44	495.23	113.793	44.3606
207	20.6	13606.3	8111.22	804.848	542.918	148.655	32.9822
215	21.4	14063.6	8227.83	338.669	442.089	190.643	26.7472
216	21.5	13922.8	8197.12	480.626	454.695	195.629	25.7175
217	21.6	14078.4	8214.58	324.244	560.385	195.68	23.9951
Molecule 33
Frame	Time [sec]	x-position [nm]	y-position [nm]	distance [nm]	FWHM [nm]	amplitude [counts]	position error [nm]
200	19.9	5957.07	11160.7	0	555.374	107.145	49.3276
201	20	5962.76	11184.6	24.5476	450.719	156.217	32.2046
202	20.1	5952.25	11254.5	93.8474	406.181	171.586	51.9006
206	20.5	6124.56	11012.9	223.417	553.86	223.749	27.6016
207	20.6	6267.82	11029.8	337.214	570.211	198.108	30.8143
208	20.7	6359.43	11014	428.281	961.443	127.972	50.8014
209	20.8	6440.7	10974.2	518.361	834.52	168.815	44.495
210	20.9	6406.66	10967.1	489.513	785.517	208.773	36.491
211	21	6429.38	11040.7	487.333	755.653	123.718	48.7893
213	21.2	6289.61	11001.1	368.861	753.382	183.333	42.3874
214	21.3	6242.62	10929	367.742	606.598	238.943	26.7258
215	21.4	6234.97	10936.7	356.974	478.536	324.103	18.2699
221	22	6163.81	10943	300.27	653.413	148.98	41.001
222	22.1	6084.97	11063.8	160.466	927.185	152.809	53.1647
223	22.2	5992.24	11030.7	134.687	629.68	218.311	34.8653
224	22.3	6003.22	10998.5	168.716	843.512	177.902	41.6063
225	22.4	6108.7	10957.2	253.806	533.41	248.124	43.5764
226	22.5	6202.19	10929.7	336.842	565.724	157.886	44.3573
228	22.7	6282.76	10933.7	397.033	723.271	136.234	39.1503
229	22.8	6139.95	10925.3	298.123	589.164	184.832	34.4164
230	22.9	6250.67	10935.4	370.138	681.41	167.961	43.3924
232	23.1	6266.83	11041	332.116	767.601	132.491	47.8595
233	23.2	6144.37	11066.8	209.545	675.709	154.877	45.4595
246	24.5	5959.72	10913.7	247.016	781.445	111.58	54.3715
247	24.6	5956.97	10889.3	271.433	602.5	120.467	51.1282
256	25.5	6032.18	10948.1	225.48	593.665	94.9423	50.531
257	25.6	5992.56	10954.6	209.171	651.212	96.7228	56.4641
261	26	6119.4	10905.1	302.826	441.573	114.676	49.2608
262	26.1	6185.31	10940.8	316.962	310.316	252.555	19.4617
265	26.4	6059.21	11035.8	161.375	552.145	121.632	42.5876
266	26.5	6083.29	11051.6	166.872	502.217	138.632	43.2282
267	26.6	5956.54	11179.1	18.4071	312.509	172.865	55.9326
268	26.7	5980.04	11236.1	78.7586	339.012	130.895	85.2506
270	26.9	6077.45	11195.7	125.363	967.455	71.2531	80.3452
271	27	6053.5	11087.8	120.901	527.49	161.851	36.4558
272	27.1	6047.2	11001.4	183.06	594.931	184.371	26.9181
273	27.2	6158.79	10990.5	263.957	474.03	176.486	35.0362
274	27.3	6167.28	11067	230.149	600.8	127.358	45.9973
275	27.4	6146.08	10971	267.809	468.11	185.051	27.2181
276	27.5	6164.04	11005.6	258.657	604.7	154.402	37.5241
277	27.6	6050.17	11062.9	135.044	669.758	91.1609	55.8856
286	28.5	6117.64	10899	307.094	389.741	159.434	35.8019
287	28.6	5975.34	10882.6	278.74	627.891	164.062	39.6726
292	29.1	6027.97	11001.7	174.092	521.776	102.19	63.8971
293	29.2	6038.15	10981.7	196.581	608.746	95.9936	61.7599
307	30.6	7160.15	10868.8	1238	455.297	99.5644	62.5659
308	30.7	7285.98	10853.7	1363.93	325.252	122.616	56.6032
309	30.8	7253.64	10901.1	1322.32	339.262	114.317	51.1587
318	31.7	6548.23	11336	616.594	438.049	165.851	41.1262
319	31.8	6657.14	11336.1	721.703	811.548	91.0415	67.2591
321	32	6807.38	11482.1	908.994	311.853	205.304	30.4126
322	32.1	6857.75	11458.2	948.523	306.862	187.606	33.5155
323	32.2	6795.36	11435.1	882.036	432.548	79.1881	73.8872
325	32.4	6792.77	11440.5	881.275	290.247	98.1997	64.9639
326	32.5	6658.25	11387.8	737.009	392.103	257.586	21.1978
327	32.6	6716.89	11381.7	791.297	297.598	119.035	50.9261
Molecule 34
Frame	Time [sec]	x-position [nm]	y-position [nm]	distance [nm]	FWHM [nm]	amplitude [counts]	position error [nm]
201	20	20488.9	19369.1	0	533.514	99.4053	57.4405
202	20.1	20487.6	19298.6	70.4817	442.991	239.117	29.0296
203	20.2	20563.7	19334.4	82.4654	402.802	101.011	51.6782
212	21.1	21222.8	19268.3	740.823	606.133	149.241	50.1616
213	21.2	21346.8	19195	875.398	447.389	195.368	26.557
216	21.5	21150.9	19275	668.665	451.173	335.338	19.9783
217	21.6	21101.6	19261.5	622.046	561.215	142.565	47.9796
221	22	21211.2	19167	750.022	433.488	201.586	30.7795
222	22.1	21281.4	19098.5	837.417	502.153	116.714	43.2888
223	22.2	21176.9	19127.7	729.131	544.249	103.007	61.0605
224	22.3	21160.1	19174.2	698.96	479.98	215.423	28.0417
225	22.4	21261.5	19141.5	805.429	451.89	111.056	50.3229
227	22.6	21306.1	19165.6	842.185	479.234	122.104	41.715
228	22.7	21164.9	19137.5	714.534	624.427	90.5598	61.4746
Molecule 35
Frame	Time [sec]	x-position [nm]	y-position [nm]	distance [nm]	FWHM [nm]	amplitude [counts]	position error [nm]
210	20.9	13581.1	8189.18	0	402.584	113.796	58.3556
211	21	13645.6	8132.62	85.7495	338.602	119.534	46.8603
212	21.1	13802.1	8120.08	231.542	619.848	78.2402	84.1383
213	21.2	13833	8216.92	253.404	446.374	190.278	32.5333
214	21.3	13804.5	8184.97	223.453	642.868	171.661	35.463
218	21.7	14318.7	8237.52	739.137	396.709	216.429	27.5955
219	21.8	14314.8	8246.54	735.877	345.792	150.057	36.4523
221	22	14138.6	8237.17	559.498	590.045	151.839	39.9422
222	22.1	14210.1	8269.7	634.129	530.665	143.107	37.7124
224	22.3	14354.7	8233.33	774.87	426.946	109.572	44.4799
225	22.4	14305.4	8288.88	731.144	294.944	158.199	35.0056
226	22.5	14419.4	8281.92	843.367	590.927	117.364	44.0933
227	22.6	14389.5	8249.72	810.679	471.532	99.5255	53.397
228	22.7	14394.2	8252.21	815.479	417.749	125.697	45.8369
Molecule 36
Frame	Time [sec]	x-position [nm]	y-position [nm]	distance [nm]	FWHM [nm]	amplitude [counts]	position error [nm]
221	22	8559.08	10670.4	0	391.147	112.685	68.3023
222	22.1	8495.42	10653.3	65.9139	743.08	118.229	43.0302
230	22.9	8759.95	10397	339.262	323.632	115.884	56.3879
231	23	8685.29	10470.3	236.608	418.567	111.13	55.8282
232	23.1	8778.43	10388.1	357.501	405.183	212.282	38.4239
233	23.2	8840.27	10449.9	357.354	568.559	89.5904	81.5483
235	23.4	8694.38	10520.6	201.847	394.241	135.734	50.9948
236	23.5	8754.32	10434.7	306.042	534.857	127.646	48.4708
237	23.6	8805.64	10302.8	442.639	489.775	121.566	53.1647
244	24.3	8336.64	10819.1	267.555	574.543	76.4418	69.0031
245	24.4	8306.99	10858.8	314.683	321.824	122.693	50.0122
Molecule 37
Frame	Time [sec]	x-position [nm]	y-position [nm]	distance [nm]	FWHM [nm]	amplitude [counts]	position error [nm]
234	23.3	13610.4	8179.21	0	485.172	151.282	31.432
235	23.4	13539.2	8184.72	71.3375	630.184	100.566	46.4808
236	23.5	13353.9	8183.2	256.482	469.205	156.239	34.9654
237	23.6	13339.1	8198.19	271.977	452.092	120.69	44.492
242	24.1	13421.8	8170.25	188.794	378.715	203.566	24.2542
243	24.2	13399.4	8103.67	224.114	342.92	134.098	35.3252
244	24.3	13398.1	8166.18	212.665	404.663	154.12	27.1671
245	24.4	13338.3	8248.32	280.711	551.046	150.087	40.1379
246	24.5	13404.9	8122.03	213.31	523.945	169.239	33.0045
247	24.6	13427.2	8157.92	184.402	416.953	132.326	38.6399
Molecule 38
Frame	Time [sec]	x-position [nm]	y-position [nm]	distance [nm]	FWHM [nm]	amplitude [counts]	position error [nm]
243	24.2	2956.32	10604.1	0	400.25	139.313	36.9192
244	24.3	2948.62	10582.2	23.2092	562.46	98.37	53.9183
245	24.4	3063.42	10630	110.177	531.042	136.102	38.5606
251	25	3632.39	10708.6	684.091	618.212	163.515	34.7713
252	25.1	3666.19	10673.8	713.283	593.267	148.562	34.5046
253	25.2	3670.46	10711	722.102	522.77	128.377	40.9893
254	25.3	3760.17	10761.7	819.167	772.995	88.7713	63.8036
257	25.6	3491.78	10716.2	547.073	472.718	88.6121	64.8075
258	25.7	3417.15	10655	463.632	360.746	149.841	40.4186
259	25.8	3330.53	10768.4	408.69	260.952	176.925	27.1749
260	25.9	3434.76	10650.9	480.724	350.151	156.537	34.1718
Molecule 39
Frame	Time [sec]	x-position [nm]	y-position [nm]	distance [nm]	FWHM [nm]	amplitude [counts]	position error [nm]
246	24.5	17171.1	8410.73	0	467.129	187.58	33.0665
247	24.6	17113.9	8454.36	71.9803	609.038	103.338	60.3205
248	24.7	17229.2	8415.92	58.3172	509.128	183.226	32.8876
249	24.8	17176.7	8419.72	10.5736	476.341	142.083	37.6588
255	25.4	17297.9	8454.19	133.973	465.915	106.947	64.4906
256	25.5	17287.9	8408.08	116.772	457.119	161.227	35.2731
257	25.6	17249.2	8397.49	79.2079	388.864	159.908	31.516
258	25.7	17316.7	8410.01	145.523	385.596	126.35	42.9922
261	26	17346.7	8420.16	175.861	338.955	139.301	33.6634
262	26.1	17269.8	8444.6	104.315	387.788	145.514	33.4253
268	26.7	17022.7	8574.14	220.789	1141.4	79.627	68.3654
269	26.8	16992.8	8621.71	276.254	1297.02	67.0759	113.004
Molecule 40
Frame	Time [sec]	x-position [nm]	y-position [nm]	distance [nm]	FWHM [nm]	amplitude [counts]	position error [nm]
265	26.4	893.445	4501.88	0	447.32	225.635	24.7737
266	26.5	881.209	4605.9	104.74	420.842	194.665	25.3811
267	26.6	914.558	4557.75	59.7271	447.714	146.882	33.0632
268	26.7	895.414	4627.68	125.82	457.601	183.273	26.2408
269	26.8	910.427	4509.85	18.757	540.721	160.609	32.4183
270	26.9	968.922	4566.02	99.0493	532.076	159.875	34.7396
271	27	923.174	4622.46	124.194	492.151	155.344	35.1463
272	27.1	911.908	4705.45	204.409	574.628	121.493	46.9723
274	27.3	926.425	4669.29	170.627	457.79	135.266	39.0629
275	27.4	903.041	4762.12	260.419	354.642	131.663	39.2973
284	28.3	953.388	4434.35	90.2969	536.18	104.442	64.0562
285	28.4	894.6	4552.33	50.4585	559.418	106.63	53.5405
291	29	1044.07	3481.09	1031.84	457.413	149.987	38.3978
292	29.1	1017.08	3343.63	1164.83	488.083	194.387	33.5066
300	29.9	1047.77	3650.53	865.224	476.279	93.7605	65.1202
301	30	1003.22	3593.36	915.125	394.208	106.889	51.0785
302	30.1	1017.22	3579.62	930.533	517.565	141.245	35.6398
303	30.2	984.268	3551.35	954.86	494.489	105.786	48.2839
309	30.8	1007.52	3795.1	715.926	370.041	155.199	35.2201
310	30.9	936.249	3860.23	643.079	592.896	97.0548	58.1226
311	31	1015.03	3937.35	577.472	415.796	181.346	30.9682
312	31.1	992.854	3971.47	539.646	528.1	146.909	41.9712
313	31.2	950.964	4085.47	420.361	506.945	230.86	27.1183
315	31.4	962.021	4155.76	352.848	691.495	146.134	44.8628
316	31.5	986.425	4154.25	359.848	515.024	210.959	29.7117
317	31.6	972.436	4251.29	262.748	576.985	171.545	35.4167
326	32.5	897.862	4681.11	179.285	485.97	153.488	42.428
327	32.6	942.123	4663.27	168.568	430.037	138.655	40.5354
335	33.4	862.991	5127.18	626.043	487.605	118.286	56.4032
336	33.5	862.955	5089.41	588.318	447.25	149.053	43.2362
337	33.6	849.495	5224.42	723.876	465.493	145.095	41.1714
Molecule 41
Frame	Time [sec]	x-position [nm]	y-position [nm]	distance [nm]	FWHM [nm]	amplitude [counts]	position error [nm]
300	29.9	22306.3	18809.6	0	473.846	174.367	29.665
301	30	22263.6	18848.2	57.4924	459.784	161.699	39.2876
302	30.1	22238.1	18983.8	187.01	620.63	202.552	33.4017
303	30.2	22196.4	19030.1	246.322	622.189	256.617	29.1293
304	30.3	22129.6	19081.3	324.083	522.017	365.315	19.4229
305	30.4	22101.4	19086.7	344.576	507.641	300.77	20.2277
306	30.5	22096.5	19113.7	369.442	496.936	303.878	23.7619
307	30.6	22002.2	19107.7	425.821	513.487	300.526	28.357
308	30.7	22116.9	19088	336.689	477.442	259.894	24.3897
311	31	21889.6	19066.4	489.449	449.89	220.016	32.1795
312	31.1	22023	19003.6	343.373	659.223	205.702	29.472
313	31.2	22143.9	19048.8	289.08	507.11	367.373	18.8725
314	31.3	22124.3	19028.7	284.827	528.505	303.679	20.0704
315	31.4	22130.2	18978.3	243.863	409.689	162.203	31.0422
316	31.5	22071.2	19000.7	302.922	498.11	208.282	26.3752
317	31.6	22146.6	19094.8	326.811	440.598	155.361	42.701
318	31.7	22112.6	19137.5	380.781	477.808	312.295	22.7007
Molecule 42
Frame	Time [sec]	x-position [nm]	y-position [nm]	distance [nm]	FWHM [nm]	amplitude [counts]	position error [nm]
305	30.4	891.947	3197.13	0	526.896	119.247	39.659
306	30.5	925.652	3192.94	33.9648	505.327	139.815	31.3834
307	30.6	978.014	3388.49	209.82	601.334	115.993	41.2498
308	30.7	966.543	3390.75	207.493	654.674	79.8817	66.9786
311	31	973.631	3227.25	87.0602	665.727	80.8398	70.5513
312	31.1	988.999	3294.21	137.273	510.545	124.244	49.571
317	31.6	1047.4	3549.36	385.003	488.356	151.88	39.8209
318	31.7	1065.59	3531.89	377.118	661.149	106.414	57.9072
319	31.8	1015.32	3530.17	355.157	758.518	96.9663	59.3872
322	32.1	980.743	3699.46	510.112	918.8	89.2894	65.5471
323	32.2	1015.1	3624.96	445.203	601.978	103.312	60.0701
324	32.3	1022.65	3571.09	396.142	736.005	118.36	48.4405
333	33.2	1003.57	4075.93	885.863	413.177	80.9193	85.4372
334	33.3	1036.7	4095.72	910.169	310.414	144.125	40.6519
Molecule 43
Frame	Time [sec]	x-position [nm]	y-position [nm]	distance [nm]	FWHM [nm]	amplitude [counts]	position error [nm]
320	31.9	21141	11724.4	0	602.591	108.363	55.5651
321	32	21115.8	11661.3	67.9257	530.48	93.1695	65.2781
322	32.1	21133.3	11752.1	28.7448	448.481	87.9362	67.7149
328	32.7	21629.1	11835.8	500.61	455.703	121.991	47.4069
329	32.8	21531.9	11755.6	392.096	495.148	91.9006	60.9075
333	33.2	21418.4	11779.6	282.847	389.328	132.011	44.7837
334	33.3	21442.6	11776.1	305.966	400.957	130.098	44.1162
336	33.5	21618.8	11812.6	485.874	664.949	125.671	44.6096
337	33.6	21511.8	11774.1	374.117	511.21	200.209	30.9614
338	33.7	21517.3	11841.4	394.042	541.148	174.327	30.2402
339	33.8	21616.6	11791.1	480.267	618.691	158.77	39.8816
340	33.9	21493.4	11806.9	361.925	702.696	122.383	45.3667
346	34.5	21832.9	11780.7	694.2	584.039	194.382	30.3443
347	34.6	21781.2	11769.6	641.762	621.403	181.843	31.2691
348	34.7	21846.7	11838.4	714.832	604.225	146.055	39.4374
349	34.8	22245.8	11730.2	1104.81	446.32	149.476	47.6271
350	34.9	22172.1	11753.6	1031.52	475.993	186.61	32.619
351	35	22282.5	11738.1	1141.55	385.799	85.8426	69.3087
355	35.4	22438.6	11719.5	1297.61	427.668	79.714	86.4256
356	35.5	22373.8	11809.8	1235.77	487.215	88.9326	64.5582
357	35.6	22439	11829.1	1302.24	299.425	125.251	51.4182
360	35.9	22140.5	11829.7	1004.96	573.966	188.035	25.2828
361	36	22176.7	11811.4	1039.3	594.348	97.375	63.6754
370	36.9	21888.4	11722	747.39	625.824	110.98	48.8734
371	37	22002.6	11778.6	863.292	578.381	117.485	46.95
379	37.8	22267.5	11766.7	1127.26	1036.77	95.8693	67.5571
380	37.9	22415.4	11784.3	1275.79	466.393	176.176	33.9846
381	38	22508.4	11744.4	1367.52	417.766	176.22	34.2991
382	38.1	22401.9	11732.9	1260.92	463.197	182.269	36.554
383	38.2	22395.7	11753.8	1255.01	497.083	174.32	30.4007
Molecule 44
Frame	Time [sec]	x-position [nm]	y-position [nm]	distance [nm]	FWHM [nm]	amplitude [counts]	position error [nm]
365	36.4	22303.5	18797.8	0	589.67	80.957	63.4108
366	36.5	22197.7	18877.7	132.58	601.04	94.5834	60.866
367	36.6	22102.4	18926.9	238.885	476.499	168.122	31.3641
369	36.8	22208.2	18890.8	133.114	619.282	129.674	41.7988
370	36.9	22211.9	18881.4	123.998	518.049	114.884	47.6969
371	37	22457.2	18756.3	159.189	883.522	155.384	40.601
372	37.1	22335.6	18842.9	55.3668	789.008	88.7527	65.1807
375	37.4	22178.7	18855.9	137.665	553.196	169.075	32.6244
376	37.5	22229.2	18829.7	80.8148	494.482	105.84	49.2635
377	37.6	22299.5	18836.8	39.2025	616.211	107.041	45.3523
378	37.7	22348.6	18734.2	77.9807	665.536	82.0993	68.8587
379	37.8	22277.5	18718.2	83.7513	633.442	189.543	27.6258
380	37.9	22192.9	18855.1	124.527	550.084	141.702	40.7216
381	38	22254	18903.5	116.713	578.898	111.317	49.3892
382	38.1	22322.9	18807.1	21.5041	373.74	169.707	31.1819
383	38.2	22345.9	18795.6	42.5243	499.067	132.154	43.392
384	38.3	22606.9	18710.9	315.659	490.175	211.991	25.3874
385	38.4	22563.9	18761.5	262.927	393.775	224.562	28.4967
386	38.5	22510.5	18735.3	216.251	355.147	135.78	39.2596
387	38.6	22686.5	18671.9	403.171	560.93	131.224	38.9995
388	38.7	22600.4	18615.9	348.206	395.68	201.229	27.464
389	38.8	22739.7	18767.1	437.28	534.139	145.815	37.6344
390	38.9	22640.4	18796.7	336.974	499.541	147.659	38.6432
391	39	22670.6	18691.9	382.047	521.007	143.788	37.4176
392	39.1	22527.9	18660.6	263.03	395.134	201.012	26.2008
394	39.3	22195.1	18878.7	135.227	484.731	170.262	34.3395
395	39.4	22262.6	18762.6	53.9207	464.223	132.038	44.8052
396	39.5	22564.3	18765.8	262.831	570.155	174.271	28.99
397	39.6	22662.5	18676.2	379.061	461.975	303.627	18.8398
398	39.7	22596.4	18747.1	297.297	576.072	198.185	34.7551
399	39.8	22635.3	18684.3	350.727	571.186	219.483	25.4111
400	39.9	22504.1	18762.1	203.785	872.988	127.049	62.4102
401	40	22617.8	18847.6	318.216	805.591	181.863	36.6946
402	40.1	22070.1	18946.5	276.744	534.44	170.081	34.7779
403	40.2	22019.9	18980.6	337.369	432.004	198.211	30.9296
409	40.8	22426.5	18805.3	123.294	423.652	172.197	37.0804
410	40.9	22498.4	18724.3	208.349	548.733	114.712	53.4133
412	41.1	22802.8	18705.4	507.756	586.005	132.434	39.608
413	41.2	22827.2	18792.3	523.713	795.533	112.142	64.8909
418	41.7	22738.3	18859.2	439.183	677.011	224.847	24.9707
419	41.8	22619.3	18827.9	317.276	648.778	161.669	36.9299
420	41.9	22709	18790.7	405.617	599.388	191.641	27.1761
421	42	22644.1	18741	345.291	552.486	266.496	21.5865
422	42.1	22730.1	18644.8	453.233	427.136	221.92	25.4681
423	42.2	22620.8	18692.5	334.39	577.109	146.702	37.2918
424	42.3	22537.4	18716.2	247.785	514.628	271.523	22.9033
425	42.4	22453.9	18743.4	160.02	623.427	153.945	43.8062
429	42.8	22223.5	18848	94.3679	501.879	184.211	33.0824
430	42.9	22268.4	18706.4	97.89	827.963	140.401	47.6244
435	43.4	22534.1	18647.5	275.306	685.831	136.866	42.7059
436	43.5	22500.8	18651.8	245.453	1062.9	98.9896	60.2005
438	43.7	22591.9	18497.8	416.178	641.967	173.055	35.4952
439	43.8	22504.9	18418.1	429.864	457.468	204.595	28.8656
440	43.9	22383.2	18374	431.23	427.08	219.752	27.3964
444	44.3	22598.5	18818.3	295.766	496.028	113.36	48.2158
445	44.4	22543.2	18777.6	240.601	662.75	127.881	46.5118
446	44.5	22333.7	18783.9	33.27	550.934	124.872	46.4901
447	44.6	22294.4	18907.7	110.235	510.653	168.352	35.6651
448	44.7	22212.7	18965.5	190.667	523.843	266.681	22.6838
449	44.8	22348.8	18985	192.618	701.001	116.184	58.9202
450	44.9	22232.8	18961.2	178.034	607.371	164.795	29.2126
451	45	22125.1	18985.8	259.162	482.201	223.4	24.0279
452	45.1	22310.1	18918.2	120.57	508.526	271.313	18.8807
453	45.2	22266	18996	201.713	569.377	256.391	21.7237
454	45.3	22247.4	18946.2	158.612	520.316	261.284	21.9612
455	45.4	22272.8	18948.6	153.891	556.123	245.53	21.9331
456	45.5	22238	18929.8	147.318	517.387	231.987	23.0683
457	45.6	22199.8	19062	283.759	487.668	125.547	42.9273
458	45.7	22300.5	18964.9	167.148	604.125	126.369	47.9235
459	45.8	22051	18969.3	305.253	646.161	153.301	45.2147
460	45.9	21976.2	18946.4	359.419	893.827	103.324	62.2902
461	46	22346.6	19047.4	253.335	419.035	133.783	67.3821
462	46.1	22316.1	19048.1	250.618	469.344	107.297	62.7587
463	46.2	22369.3	18995.8	208.683	423.957	165.735	37.8407
465	46.4	22359.9	19053.5	261.836	295.112	99.288	88.1948
466	46.5	22364.4	19019.5	229.937	335.992	192.055	28.6376
467	46.6	22336.4	18920	126.55	638.219	194.22	41.3903
468	46.7	22387.1	18842.5	94.7922	511.764	285.085	26.436
469	46.8	22002.4	18987.4	355.775	903.274	129.476	56.7323
470	46.9	21988.4	18997.3	372.923	746.434	129.601	48.2965
471	47	21976.5	19018.1	394.254	710.327	141.773	53.9567
472	47.1	22105.9	19020.1	297.392	531.41	199.751	32.0291
473	47.2	22088.2	18937.5	256.645	1034.02	79.4768	85.5751
474	47.3	22118.2	19023.8	292.268	699.135	120.594	61.8674
475	47.4	21981.1	19039.9	403.161	683.635	172.021	40.345
476	47.5	22096.6	19010.4	296.68	587.847	194.356	34.968
477	47.6	21981.2	18996.2	378.439	728.693	114.375	62.3346
478	47.7	21911.3	19069.4	477.009	386.139	120.078	42.2421
486	48.5	22177	18994.7	233.992	549.553	115.018	44.8832
487	48.6	22207.9	18864.3	116.457	451.611	130.417	34.7803
493	49.2	22302.3	18852.4	54.6459	632.433	97.9728	59.2133
494	49.3	22365.4	18902	121.215	516.64	122.714	47.575
495	49.4	22481.2	18854.7	186.64	538.61	114.709	48.8454
496	49.5	22361.4	18843.8	73.9814	741.389	82.0874	65.8229
Molecule 45
Frame	Time [sec]	x-position [nm]	y-position [nm]	distance [nm]	FWHM [nm]	amplitude [counts]	position error [nm]
380	37.9	8103.56	13453.8	0	459.47	116.909	46.5064
381	38	8197.45	13479.4	97.3114	443.922	216.961	25.42
382	38.1	8250.39	13455.8	146.843	438.841	310.926	18.6441
388	38.7	8197.03	13416.5	100.628	529.222	221.947	22.2769
389	38.8	8152.51	13430.5	54.1901	536.984	208.613	27.0398
395	39.4	8208.99	13421.2	110.352	451.132	252.66	22.2912
396	39.5	8281.7	13471.6	179.023	466.76	348.899	17.2167
397	39.6	8293.79	13481	192.167	515.499	187.392	26.9723
398	39.7	8403.27	13501.6	303.496	497.419	254.438	23.2385
399	39.8	8340.97	13514.8	245.132	482.8	189.759	30.2145
400	39.9	8482.53	13520.9	384.86	451.785	181.665	31.5836
403	40.2	8632.15	13509.1	531.476	590.219	189.214	40.9407
404	40.3	8713.82	13595.2	626.421	470.503	200.376	28.6896
405	40.4	8765.31	13575.6	672.869	522.382	229.343	29.023
406	40.5	8779.39	13589.1	689.247	456.101	208.434	27.5261
407	40.6	8743.78	13590	654.541	405.232	302.177	18.098
408	40.7	8814.03	13611.6	727.8	383.23	281.881	22.0296
409	40.8	8848.96	13597.9	759.204	447.123	181.666	33.8696
410	40.9	8779.87	13583.8	688.696	588.038	145.769	46.644
422	42.1	9103.35	13601.4	1010.62	453.46	228.111	21.9932
423	42.2	8998.76	13600.1	907.086	375.669	252.187	24.0276
424	42.3	8682.89	13535.9	585.128	353.293	318.028	19.9708
425	42.4	8578.53	13538.4	482.438	522.25	243.018	23.469
426	42.5	8483.66	13494.4	382.259	575.406	199.968	31.524
427	42.6	8457.09	13480.3	354.52	602.828	118.066	57.384
428	42.7	8438.21	13503.3	338.291	558.259	170.256	35.8637
429	42.8	8527.49	13520	429.077	472.009	199.721	28.9326
430	42.9	8532.97	13486	430.617	514.672	171.436	35.7476
431	43	8816.36	13573.9	722.85	419.413	174.326	33.1792
432	43.1	8842.83	13601.7	753.92	389.896	190.855	29.6628
433	43.2	8786.53	13588.3	696.09	470.507	195.785	32.2151
435	43.4	8773.09	13522.6	673.049	459.345	204.253	30.0121
436	43.5	8884.53	13559.1	788.044	495.828	214.01	29.126
437	43.6	8927.46	13605.1	837.676	476.844	232.275	26.3722
441	44	8532.21	13537.8	436.81	373.406	124.855	50.5924
442	44.1	8666.23	13557.2	572.096	295.465	168.259	30.6725
443	44.2	8723.66	13568.6	630.633	443.134	95.4047	67.9445
444	44.3	8849.42	13552.7	752.38	460.094	109.962	52.7774
452	45.1	8558.3	13464.5	454.863	484.241	109.68	44.15
453	45.2	8582.47	13493	480.511	449.117	130.697	37.3948
454	45.3	8674.98	13519.8	575.219	467.215	112.489	54.5828
455	45.4	8587.43	13516	487.846	528.882	110.152	52.1828
456	45.5	8704.44	13520.4	604.554	401.143	130.646	46.9355
457	45.6	8621.27	13527.9	522.991	463.361	83.6582	67.1635
464	46.3	8217.31	13429	116.407	412.003	179.209	31.6965
465	46.4	8205.42	13468.2	102.867	467.071	128.676	39.472
466	46.5	8174.28	13439.3	72.1862	502.581	146.717	39.4332
467	46.6	8193.34	13471.9	91.5988	369.289	188.247	29.1739
468	46.7	8249.13	13492.5	150.635	591.747	102.174	53.0581
469	46.8	8245.25	13430.5	143.576	432.803	163.776	28.2996
470	46.9	8202.29	13474.6	100.891	400.932	204.619	27.0943
471	47	8235.47	13470.6	132.979	431.02	189.953	25.2595
472	47.1	8262.88	13471.6	160.312	445.227	158.241	32.2283
473	47.2	8200.9	13445.6	97.6728	501.183	184.322	29.3753
474	47.3	8210.98	13424.1	111.429	618.173	134.83	35.6568
475	47.4	8126.77	13404.8	54.1791	446.545	164.162	31.4753
479	47.8	8297.5	13448.7	194.001	533.969	113.695	48.0585
480	47.9	8184.02	13473.7	82.887	449.985	156.417	34.1886
481	48	8090.15	13462.2	15.8289	513.677	127.97	43.6077
Molecule 46
Frame	Time [sec]	x-position [nm]	y-position [nm]	distance [nm]	FWHM [nm]	amplitude [counts]	position error [nm]
388	38.7	11150.6	7954.52	0	1169.45	73.6376	82.1417
389	38.8	11101.5	8058.82	115.28	425.544	167.059	36.2098
390	38.9	11012.7	8185.1	268.653	724.62	100.95	53.6473
391	39	10978	8172.52	278.056	640.296	222.066	29.1425
397	39.6	10729.1	8124.94	454.656	394.782	105.002	54.8771
398	39.7	10814	8177.2	403.586	416.8	150.884	53.3102
399	39.8	10677.4	8216.47	540.871	410.585	142.539	44.1003
400	39.9	10752.6	8097.92	423.068	490.058	174.008	36.6047
407	40.6	10648.7	8196.26	557.068	471.023	153.964	40.8574
408	40.7	10712.4	8195.82	500.232	413.506	204.342	31.4016
416	41.5	10115.9	8439.23	1142.59	687.073	91.589	60.4137
417	41.6	10081.2	8354.07	1141.57	641.342	106.997	53.3472
Molecule 47
Frame	Time [sec]	x-position [nm]	y-position [nm]	distance [nm]	FWHM [nm]	amplitude [counts]	position error [nm]
451	45	8920.21	10876.2	0	573.057	108.487	48.1969
452	45.1	9023.05	10865.2	103.432	600.994	95.5676	58.01
454	45.3	8356.97	10829.7	565.159	434.625	156.836	52.0201
455	45.4	8305.98	10837.4	615.448	350.633	93.7161	67.1879
457	45.6	8527.45	10681.6	438.333	495.094	161.138	49.5993
458	45.7	8583.14	10693.7	383.284	462.956	169.37	32.9057
459	45.8	8318.98	10843.3	602.129	517.381	177.333	41.3033
460	45.9	8428.06	10748.8	508.367	494.107	146.04	42.4325
461	46	8398.85	10791.2	528.241	219.069	192.943	40.228
465	46.4	8367.09	10868.4	553.174	715.997	102.176	72.6812
466	46.5	8404.38	10862.3	516.014	455.132	117.125	50.7477
467	46.6	8621.14	10835.1	301.868	572.943	110.331	55.2024
468	46.7	8522.07	10816.2	402.624	409.489	123.794	45.0852
469	46.8	8490.31	10844.5	431.063	406.926	106.865	64.0117
470	46.9	8416.28	10902.5	504.614	532.568	118.02	50.9054
471	47	8388.35	10826.1	534.215	497.129	117.983	48.1488
473	47.2	8411.32	10837.9	510.328	446.628	131.786	44.9539
474	47.3	8496.03	10857.3	424.599	359.308	129.515	42.4771
475	47.4	9193.9	11298.4	503.126	421.686	128.519	38.797
476	47.5	9320.47	11285.9	572.792	406.568	157.294	37.6953
478	47.7	8680.63	10822.3	245.561	484.632	124.664	35.6252
479	47.8	8728.67	10828.2	197.454	573.523	92.064	56.4619
485	48.4	9631.39	10895.7	711.449	481.093	126.454	37.3861
486	48.5	9625.92	10868.8	705.749	477.456	135.606	37.4297
491	49	9249.07	10840.2	330.816	469.304	119.636	39.5998
492	49.1	9298.54	10826.8	381.543	633.362	80.7746	72.5246
493	49.2	9201.66	10855.3	282.228	551.972	93.6173	57.2758
494	49.3	9118.92	10852	200.17	479.702	106.497	49.1769
Molecule 48
Frame	Time [sec]	x-position [nm]	y-position [nm]	distance [nm]	FWHM [nm]	amplitude [counts]	position error [nm]
456	45.5	1643.46	10202.1	0	486.744	148.751	32.9706
457	45.6	1641.08	10208.9	7.21106	337.091	257.642	21.6909
458	45.7	1487.86	10207.1	155.686	458.9	187.901	27.072
459	45.8	1356.62	10145.5	292.364	401.121	145.045	47.4916
465	46.4	1641.72	10195.4	6.85936	544.193	181.803	36.6585
466	46.5	1493	10170.6	153.711	498.507	309.049	18.5631
473	47.2	1541.34	10192	102.614	533.567	141.332	43.5811
474	47.3	1502.79	10174.1	143.414	372.237	186.513	36.2415
480	47.9	1515.19	10176.4	130.818	575.077	165.158	29.0393
481	48	1658.54	10190.3	19.1091	361.353	208.18	22.6053
490	48.9	1785.43	10259.8	153.272	420.951	172.566	29.8797
491	49	1737.22	10235.1	99.4164	405.038	170.324	30.494
492	49.1	1660.23	10232	34.345	469.216	180.881	29.6728
Molecule 49
Frame	Time [sec]	x-position [nm]	y-position [nm]	distance [nm]	FWHM [nm]	amplitude [counts]	position error [nm]
481	48	20154.1	8966.99	0	407.058	246.907	32.6627
482	48.1	20159.8	9054.06	87.2564	306.066	209.945	31.7153
483	48.2	20135.7	9046.84	81.9477	292.194	292.916	20.9253
489	48.8	20186.7	8979.5	34.96	444.658	101.529	66.5653
490	48.9	20176.8	9044.8	81.0471	313.979	196.308	35.1112
491	49	20072.6	9067.56	129.442	263.212	188.002	34.4888
492	49.1	20186	8999.46	45.5109	296.555	212.058	30.531
493	49.2	20162.1	9034.76	68.2387	377.487	193.293	28.4099
496	49.5	20180.9	8992.16	36.8004	475.441	143.028	41.7177
497	49.6	20087	9050.36	107.033	397.445	164.25	39.5929
498	49.7	20167.6	9048.11	82.2435	439.108	210.197	26.414
Molecule 50
Frame	Time [sec]	x-position [nm]	y-position [nm]	distance [nm]	FWHM [nm]	amplitude [counts]	position error [nm]
423	42.2	7858.68	11118.8	0	848.573	110.093	55.4941
424	42.3	7799.36	11085	59.3278	743.095	102.444	62.391
425	42.4	7825.33	11064.8	33.4106	920.716	76.0677	74.0268
434	43.3	7253.22	10910.5	605.568	376.259	164.621	34.5906
435	43.4	7210.34	10883.5	648.452	430.058	158.114	33.5388
442	44.1	7375.83	10898.3	483.23	469.251	183.825	37.0438
443	44.2	7525.38	10888.2	333.912	380.763	198.249	33.6928
444	44.3	7484.36	10877.2	374.918	397.844	138.233	44.3084
445	44.4	7488.13	10884.6	371.218	442.599	102.118	61.0942

## Sheet: Figure S4
Source data Supplementary Figure 4
		S3a	S3a	S3a	S3b	S3c	S3d	S3e	S3e	S3f	S3f	S3g	S3g
Residue	AA-type	P-Fit	VL3	VSL2	∆CA	∆CB	∆C'	15N R1	15N R1_err	15N R2	15N R2_err	het_noe	het_noe_err															∆C	∆CA	∆CB
1	M	0.998	0.8232	0.945032	NA	NA	NA	1.62994	0.176405	3.11808	0.108113	-2.68239	0.39829
2	H	0.998	0.8233	0.945344	0.100703	1.1207	0.23	NA	NA	NA	NA	NA	NA															0	0.220703	0.220703
3	A	0.999	0.8234	0.944904	-0.249297	0.340703	-0.22	1.90749	0.19677	3.97188	0.113901	0.15305	0.04373															0	0.220703	0.220703
4	K	0.998	0.8243	0.944713	-0.00929688	0.270703	-0.21	NA	NA	4.39271	0.124265	0.18357	0.2981															0	0.220703	0.220703
5	T	0.993	0.8252	0.944392	-0.469297	0.180703	0.17	2.03853	0.162983	3.45507	0.140504	0.25884	0.04816															0	0.220703	0.220703
6	D	0.991	0.8264	0.943624	0.350703	-0.0192969	-0.02	NA	NA	NA	NA	NA	NA															0	0.220703	0.220703
7	S	0.992	0.827	0.943009	0.190703	0.0707031	-0.19	1.99768	0.120919	3.74588	0.107482	0.36256	0.04644															0	0.220703	0.220703
8	E	0.99	0.827	0.940947	0.0807031	0.130703	0.29	NA	NA	NA	NA	NA	NA															0	0.220703	0.220703
9	V	0.987	0.8253	0.939851	0.450703	-0.00929688	0.2	1.844	0.073073	3.57207	0.0909764	0.28629	0.02391															0	0.220703	0.220703
10	T	0.984	0.8229	0.938269	0.380703	-0.0192969	0.17	2.02959	0.131733	4.89356	0.145119	0.47054	0.02487															0	0.220703	0.220703
11	S	0.98	0.8197	0.93645	0.0907031	0.0107031	0.05	2.04516	0.142713	4.37063	0.106973	0.22394	0.03704															0	0.220703	0.220703
12	L	0.977	0.8171	0.935389	0.130703	0.180703	0.2	2.11542	0.15027	3.88666	0.148343	0.26987	0.04543															0	0.220703	0.220703
13	A	0.972	0.8148	0.935223	0.190703	0.0507031	0.14	1.88356	0.110265	3.43312	0.129414	0.32571	0.06231															0	0.220703	0.220703
14	A	0.975	0.8131	0.937786	0.0207031	0.100703	-0.3	1.84311	0.131195	4.02755	0.0892163	0.52965	0.08193															0	0.220703	0.220703
15	S	0.973	0.8117	0.936653	-0.259297	0.140703	-0.77	1.81931	0.160132	3.67282	0.224737	-0.00255	0.0624															0	0.220703	0.220703
16	S	0.967	0.8094	0.937125	0.320703	0.130703	0.34	1.65708	0.150477	3.9744	0.197765	0.33032	0.05312															0	0.220703	0.220703
17	P	0.957	0.8064	0.936852	0.170703	0.190703	-0.06	NA	NA	NA	NA	NA	NA															0	0.220703	0.220703
18	A	0.95	0.8025	0.936493	0.130703	0.0307031	-0.12	1.78785	0.105546	4.13326	0.106774	0.32666	0.03809															0	0.220703	0.220703
19	R	0.928	0.7989	0.93608	-0.369297	0.290703	-0.45	1.8815	0.162311	3.9482	0.131253	0.08637	0.0754															0	0.220703	0.220703
20	S	0.916	0.7952	0.932705	0.220703	0.0107031	0.49	1.82425	0.150554	5.11535	0.217185	0.30354	0.06654															0	0.220703	0.220703
21	P	0.902	0.7927	0.927152	0.0807031	0.230703	-0.26	NA	NA	NA	NA	NA	NA															0	0.220703	0.220703
22	R	0.894	0.7924	0.927308	0.210703	0.250703	-0.15	NA	NA	NA	NA	NA	NA															0	0.220703	0.220703
23	R	0.874	0.7948	0.928383	0.0907031	0.140703	0.23	NA	NA	NA	NA	NA	NA															0	0.220703	0.220703
24	P	0.849	0.7988	0.928422	-0.0392969	0.130703	-0.45	NA	NA	NA	NA	NA	NA															0	0.220703	0.220703
25	V	0.855	0.8035	0.927027	0.0807031	0.390703	-0.52	1.62422	0.0388063	4.94805	0.0592492	0.35892	0.03775															0	0.220703	0.220703
26	Y	0.857	0.8076	0.932233	-0.439297	0.620703	-0.52	1.8199	0.0529265	5.38967	0.12549	0.39428	0.03885															0	0.220703	0.220703
27	Y	0.856	0.8113	0.938182	0.0407031	0.480703	-0.27	1.87466	0.0726768	5.29493	0.152237	0.47977	0.05618															0	0.220703	0.220703
28	V	0.839	0.8138	0.943404	-0.0792969	0.460703	-0.35	1.63375	0.0270116	5.25762	0.190458	0.41606	0.0549															0	0.220703	0.220703
29	Q	0.839	0.8157	0.945201	-0.149297	0.190703	-0.38	1.8605	0.105436	4.69903	0.121666	0.3406	0.04526															0	0.220703	0.220703
30	S	0.829	0.8174	0.947638	0.270703	-0.0692969	0.35	1.90909	0.14994	5.38474	0.109313	0.35013	0.04978															0	0.220703	0.220703
31	P	0.804	0.8198	0.94848	0.170703	0.230703	-0.14	NA	NA	NA	NA	NA	NA															0	0.220703	0.220703
32	S	0.793	0.8238	0.950093	0.170703	0.0907031	0.08	1.95152	0.146816	4.82812	0.1035	0.38512	0.05165															0	0.220703	0.220703
33	R	0.776	0.8286	0.951596	0.110703	0.150703	0.1	NA	NA	NA	NA	NA	NA															0	0.220703	0.220703
34	D	0.788	0.8341	0.953376	0.0707031	0.240703	-0.13	NA	NA	NA	NA	NA	NA															0	0.220703	0.220703
35	S	0.799	0.8393	0.955086	0.170703	0.110703	-0.09	2.17368	0.194476	4.65614	0.056584	0.32844	0.03939															0	0.220703	0.220703
36	H	0.798	0.8443	0.956724	0.160703	0.280703	0.51	NA	NA	NA	NA	NA	NA															0	0.220703	0.220703
37	D	0.801	0.8489	0.958442	0.270703	0.150703	-0.1	NA	NA	NA	NA	NA	NA															0	0.220703	0.220703
38	G	0.808	0.8535	0.960062	-0.0792969	NA	0.01	NA	NA	NA	NA	NA	NA															0	0.220703	0.220703
39	E	0.793	0.8582	0.96159	0.0507031	0.0607031	0.05	NA	NA	NA	NA	NA	NA															0	0.220703	0.220703
40	K	0.808	0.8639	0.962726	-0.109297	0.0107031	-0.16	NA	NA	NA	NA	NA	NA															0	0.220703	0.220703
41	T	0.831	0.8696	0.964859	-0.139297	0.210703	0.13	2.18031	0.158585	4.42635	0.0938482	0.36576	0.03617															0	0.220703	0.220703
42	A	0.847	0.8756	0.967077	0.100703	0.170703	-0.11	2.08903	0.149251	4.27625	0.192372	0.34816	0.03894															0	0.220703	0.220703
43	T	0.848	0.8809	0.969281	-0.139297	0.0607031	-0.3	1.97379	0.144185	4.29295	0.094543	0.29003	0.04317															0	0.220703	0.220703
44	S	0.856	0.8856	0.971919	-0.129297	0.150703	-0.37	1.97208	0.165675	4.49822	0.0896367	0.38969	0.04255															0	0.220703	0.220703
45	F	0.876	0.8894	0.973792	0.120703	0.150703	-0.31	NA	NA	NA	NA	NA	NA															0	0.220703	0.220703
46	H	0.866	0.8933	0.9748	NA	NA	NA	NA	NA	NA	NA	NA	NA															0	0.220703	0.220703
47	S	0.871	0.8978	0.977033	-0.0992969	0.0907031	-0.74	NA	NA	NA	NA	NA	NA															0	0.220703	0.220703
48	T	0.885	0.9025	0.978846	0.180703	0.530703	0.41	1.85391	0.135246	4.44781	0.156088	0.30728	0.0454															0	0.220703	0.220703
49	P	0.88	0.9071	0.980531	0.0807031	0.210703	-0.27	NA	NA	NA	NA	NA	NA															0	0.220703	0.220703
50	V	0.887	0.9114	0.981324	0.0907031	0.280703	-0.12	NA	NA	NA	NA	NA	NA															0	0.220703	0.220703
51	L	0.903	0.9158	0.982505	-0.529297	0.310703	-0.62	1.65232	0.0691003	3.71264	0.145969	0.13091	0.04922															0	0.220703	0.220703
52	S	0.919	0.9196	0.983951	0.110703	0.0907031	0.42	1.71665	0.100312	4.36853	0.0767179	0.18179	0.0345															0	0.220703	0.220703
53	P	0.935	0.923	0.985125	0.150703	0.390703	-0.19	NA	NA	NA	NA	NA	NA															0	0.220703	0.220703
54	M	0.949	0.9252	0.986534	0.0307031	0.120703	-0.23	1.94579	0.135656	4.37579	0.124459	0.36294	0.04654															0	0.220703	0.220703
55	G	0.949	0.9271	0.987546	0.0607031	NA	-0.47	NA	NA	NA	NA	NA	NA															0	0.220703	0.220703
56	S	0.951	0.9285	0.988482	0.550703	-0.179297	-0.52	1.79746	0.124292	3.64884	0.207565	0.32098	0.0436															0	0.220703	0.220703
57	P	0.948	0.9302	0.989677	NA	NA	NA	NA	NA	NA	NA	NA	NA															0	0.220703	0.220703
58	P	0.943	0.9324	0.991031	0.0607031	0.160703	-0.22	NA	NA	NA	NA	NA	NA															0	0.220703	0.220703
59	H	0.936	0.9351	0.992172	0.400703	0.960703	0.51	NA	NA	NA	NA	NA	NA															0	0.220703	0.220703
60	S	0.925	0.9386	0.993402	NA	NA	NA	NA	NA	NA	NA	NA	NA															0	0.220703	0.220703
61	H	0.905	0.9424	0.995225	NA	NA	NA	NA	NA	NA	NA	NA	NA															0	0.220703	0.220703
62	S	0.897	0.9455	0.996474	NA	NA	NA	NA	NA	NA	NA	NA	NA															0	0.220703	0.220703
63	S	0.89	0.9472	0.997209	0.310703	NA	NA	NA	NA	NA	NA	NA	NA															0	0.220703	0.220703
64	M	0.889	0.9475	0.997449	-0.00929687	0.140703	-0.16	NA	NA	NA	NA	NA	NA															0	0.220703	0.220703
65	G	0.876	0.9469	0.99758	0.140703	NA	-0.26	1.77996	0.163989	4.3305	0.0933913	0.09541	0.06438															0	0.220703	0.220703
66	R	0.864	0.9461	0.997657	NA	NA	NA	NA	NA	NA	NA	NA	NA															0	0.220703	0.220703
67	H	0.861	0.9455	0.99775	NA	NA	NA	NA	NA	NA	NA	NA	NA															0	0.220703	0.220703
68	S	0.858	0.9451	0.99779	0.330703	0.140703	0.25	NA	NA	NA	NA	NA	NA															0	0.220703	0.220703
69	R	0.86	0.9452	0.997622	0.240703	0.120703	0.19	2.11959	0.161556	5.67988	0.183565	0.50473	0.05318															0	0.220703	0.220703
70	E	0.867	0.9456	0.99752	0.230703	0.0207031	0.15	2.1222	0.135202	5.06663	0.0747017	0.49466	0.0305															0	0.220703	0.220703
71	S	0.866	0.9461	0.997396	0.100703	0.140703	0.11	2.17075	0.170109	5.32113	0.108444	0.47346	0.04088															0	0.220703	0.220703
72	S	0.857	0.947	0.997244	NA	NA	NA	NA	NA	NA	NA	NA	NA															0	0.220703	0.220703
73	S	0.861	0.9481	0.99695	NA	NA	NA	NA	NA	NA	NA	NA	NA															0	0.220703	0.220703
74	S	0.857	0.9493	0.996163	NA	NA	NA	NA	NA	NA	NA	NA	NA															0	0.220703	0.220703
75	R	0.85	0.9505	0.994574	0.600703	-0.0492969	0.22	NA	NA	NA	NA	NA	NA															0	0.220703	0.220703
76	F	0.863	0.952	0.993152	-0.299297	-0.259297	0.22	NA	NA	NA	NA	NA	NA															0	0.220703	0.220703
77	S	0.865	0.9533	0.991499	0.300703	0.0207031	0.14	2.2308	0.179849	5.88097	0.202673	0.52897	0.05076															0	0.220703	0.220703
78	G	0.871	0.954	0.989523	0.0407031	NA	-0.12	2.04311	0.167181	4.76009	0.208458	0.51783	0.04899															0	0.220703	0.220703
79	S	0.884	0.954	0.987266	0.130703	0.140703	-0.3	2.00345	0.173155	4.81974	0.0817693	0.51955	0.03241															0	0.220703	0.220703
80	L	0.896	0.9526	0.982607	-0.239297	0.230703	-0.43	1.89732	0.0945671	4.13514	0.205363	0.43266	0.03057															0	0.220703	0.220703
81	K	0.893	0.9503	0.97716	-0.0292969	0.000703125	0.2	1.83824	0.0853563	4.33539	0.107511	0.3329	0.04198															0	0.220703	0.220703
82	P	0.888	0.947	0.973743	0.200703	0.380703	0.05	NA	NA	NA	NA	NA	NA															0	0.220703	0.220703
83	G	0.896	0.9439	0.969454	0.110703	NA	0.06	1.97472	0.165301	5.68893	0.288686	0.46456	0.04433															0	0.220703	0.220703
84	S	0.899	0.9405	0.965259	0.320703	-0.169297	-0.33	2.09938	0.177707	5.25679	0.136235	0.62547	0.04254															0	0.220703	0.220703
85	R	0.894	0.9376	0.960727	0.0107031	0.340703	-0.14	NA	NA	NA	NA	NA	NA															0	0.220703	0.220703
86	K	0.897	0.9348	0.95734	-0.0492969	0.240703	-0.29	2.06688	0.1159	4.95958	0.168492	0.54551	0.05979															0	0.220703	0.220703
87	V	0.902	0.9323	0.953308	-0.539297	0.490703	-0.47	NA	NA	NA	NA	NA	NA															0	0.220703	0.220703
88	N	0.905	0.9292	0.948838	-0.0492969	0.730703	0.96	1.92667	0.114628	5.51937	0.140437	0.48525	0.03594															0	0.220703	0.220703
89	P	0.909	0.9257	0.943766	0.270703	0.420703	0	NA	NA	NA	NA	NA	NA															0	0.220703	0.220703
90	N	0.915	0.9218	0.938244	0.100703	-0.00929687	0.06	2.00517	0.167543	6.28654	0.0695562	0.6454	0.04136															0	0.220703	0.220703
91	D	0.908	0.9172	0.931287	-0.169297	0.220703	-0.02	2.06118	0.1433	5.63634	0.142322	0.57828	0.0356															0	0.220703	0.220703
92	G	0.899	0.9124	0.92209	0.230703	NA	0.45	NA	NA	NA	NA	NA	NA															0	0.220703	0.220703
93	S	0.894	0.9075	0.915536	0.690703	-0.00929687	-0.02	2.16352	0.116365	6.06833	0.139565	0.7302	0.03766															0	0.220703	0.220703
94	K	0.888	0.9026	0.909382	0.120703	-0.0592969	-0.07	NA	NA	NA	NA	NA	NA															0	0.220703	0.220703
95	R	0.888	0.8978	0.903083	-0.139297	0.240703	-0.05	2.02671	0.187839	5.01882	0.203775	0.461	0.04551															0	0.220703	0.220703
96	K	0.86	0.893	0.898369	0.360703	0.200703	-0.13	NA	NA	NA	NA	NA	NA															0	0.220703	0.220703
97	G	0.816	0.8883	0.893373	-0.0792969	NA	-0.15	2.09393	0.152451	5.32028	0.284186	0.54496	0.04604															0	0.220703	0.220703
98	H	0.793	0.8831	0.887478	0.260703	1.0107	0.53	NA	NA	NA	NA	NA	NA															0	0.220703	0.220703
99	G	0.761	0.8776	0.881327	0.180703	NA	0.22	1.89369	0.140681	5.41389	0.242689	0.44751	0.05356															0	0.220703	0.220703
100	G	0.722	0.8721	0.873133	0.120703	NA	0.05	2.01483	0.148092	5.2378	0.304249	0.47302	0.03254															0	0.220703	0.220703
101	E	0.654	0.8667	0.863336	0.250703	-0.0492969	0.03	1.99517	0.113729	5.11692	0.104732	0.51177	0.02855															0	0.220703	0.220703
102	K	0.665	0.8617	0.849179	-0.109297	0.0107031	-0.37	NA	NA	NA	NA	NA	NA															0	0.220703	0.220703
103	Q	0.69	0.8577	0.831879	0.0607031	-0.129297	-0.16	1.92127	0.110221	5.48216	0.0961729	0.37779	0.03488															0	0.220703	0.220703
104	W	0.728	0.8553	0.812269	-0.0392969	0.330703	1.97	1.98803	0.0815354	6.15271	0.15483	0.61509	0.03674															0	0.220703	0.220703
105	K	0.713	0.8536	0.788847	-0.209297	0.520703	-0.45	1.90891	0.0901872	5.92382	0.164229	0.71066	0.07108															0	0.220703	0.220703
106	E	0.739	0.8516	0.766725	-0.169297	0.160703	-0.23	NA	NA	NA	NA	NA	NA															0	0.220703	0.220703
107	C	0.827	0.8488	0.779934	0.0707031	0.270703	-0.21	1.90851	0.0825003	6.32151	0.141863	0.69051	0.05323															0	0.220703	0.220703
108	A	0.857	0.8458	0.762085	0.130703	0.180703	-0.05	1.96148	0.10815	5.12636	0.129559	0.37275	0.03366															0	0.220703	0.220703
109	V	0.889	0.8427	0.753967	-0.0192969	0.180703	-0.34	1.53217	0.0502373	5.48276	0.184873	0.40436	0.03594															0	0.220703	0.220703
110	I	0.919	0.8396	0.746064	-0.309297	0.170703	-0.17	1.58356	0.0328251	5.32595	0.123958	0.58372	0.04329															0	0.220703	0.220703
111	E	0.935	0.8374	0.769175	0.0307031	0.240703	-0.37	1.72643	0.039552	5.7544	0.171195	0.41977	0.03189															0	0.220703	0.220703
112	E	0.974	0.8358	0.765338	-0.169297	0.340703	-0.27	1.73986	0.0396248	4.97413	0.0719993	0.53361	0.03005															0	0.220703	0.220703
113	E	0.954	0.8348	0.766536	0.0307031	0.360703	-0.16	1.66334	0.0366588	5.09918	0.139629	0.48172	0.02893															0	0.220703	0.220703
114	G	0.889	0.8336	0.775999	0.130703	NA	-0.16	NA	NA	NA	NA	NA	NA															0	0.220703	0.220703
115	L	0.965	0.833	0.784371	-0.0292969	0.210703	-0.19	1.60072	0.0253923	4.55332	0.111749	0.48705	0.028															0	0.220703	0.220703
116	L	0.973	0.8324	0.797257	-0.359297	0.270703	-0.17	1.63343	0.039541	3.86593	0.0672544	0.34637	0.02822															0	0.220703	0.220703
117	D	0.979	0.8318	0.815184	-0.0992969	0.410703	-0.3	NA	NA	NA	NA	NA	NA															0	0.220703	0.220703
118	D	0.968	0.8313	0.808519	-0.459297	0.330703	-0.49	NA	NA	NA	NA	NA	NA															0	0.220703	0.220703
119	G	0.938	0.8312	0.807917	NA	NA	NA	1.4694	0.0293211	2.96516	0.171535	-0.02601	0.02468
120	D	0.897	0.8312	0.806769	NA	NA	NA	1.16649	0.0152263	1.98283	0.0733638	-0.5354	0.03405

## Sheet: Figure S5
Source data Supplementary Figure 5
		S4a-b	S4a-b	S4a	S4a	S4b	S4b	S4c	S4c	S4c	S4c	S4d-e	S4d-e	S4d	S4d	S4e		S4g
Residue	AA-type	w/o MTs 15N R2	w/o MTs 15N R2_err	with MTs 15N R2	with MTs 15N R2_err	with MTs 15N R2 after 22 d	with MTs 15N R2_err after 22 d	w/o MTs 15N R2	w/o MTs 15N R2_err	with MTs 15N R2	with MTs 15N R2_err	750 MHz 15N ∆R2	750 MHz 15N ∆R2_err	600 MHz 15N ∆R2	600 MHz 15N ∆R2	15N ∆δ		CPMG Field	A3 w/o MTs	A3 with MTs	Y26 w/o MTs	Y26 with MTs	S56 w/o MTs	S56 with MTs	L80 w/o MTs	L80 with MTs	W104 w/o MTs	W104 with MTs	D120 w/o MTs	D120 with MTs
1	M	4.18725	0.120628	4.60193	0.114148	3.8619	0.18613	3.11808	0.108113	3.5387	0.147013	0.420614	0.182486	0.194589	0.220321	0.0219		80	15.6465	15.8485	11.897	16.3239	12.741	16.1931	11.3384	14.8144	13.6822	17.3141	4.38778	4.85825
2	H	NA	NA	NA	NA	NA	NA	NA	NA	NA	NA	NA	NA	NA	NA	NA		160	16.9747	18.426	11.6703	17.2146	14.4766	18.3381	12.4553	16.403	14.4191	17.4797	5.82183	6.23808
3	A	5.03626	0.0989193	5.44158	0.127623	4.10779	0.217336	3.97188	0.113901	4.77692	0.0661749	0.805039	0.13173	0.514142	0.176084	0.0553		240	17.5806	17.5305	13.4391	16.6967	13.3745	17.3626	13.2008	16.4655	14.5314	17.3098	6.13231	6.40935
4	K	NA	NA	NA	NA	NA	NA	4.39271	0.124265	4.44642	0.190589	0.0537125	0.227522	0.741753	0.363222	0.002		320	17.3153	17.9544	12.7195	17.8981	13.4701	17.7377	13.0443	17.32	14.5579	18.1364	5.62445	5.8236
5	T	4.68428	0.181025	5.43981	0.1811	4.07647	0.280007	3.45507	0.140504	3.86922	0.160637	0.414153	0.213415	0.281904	0.188165	-0.0208		400	16.8685	17.7684	12.6158	16.5307	13.1988	16.9538	12.4896	15.9583	14.2605	16.9814	5.73133	5.9602
6	D	NA	NA	NA	NA	NA	NA	NA	NA	NA	NA	NA	NA	NA	NA	NA		640	16.7302	17.3565	12.7962	17.4001	13.5886	17.0752	12.6247	15.546	14.6168	17.3615	5.37711	5.34769
7	S	4.74608	0.132224	5.40511	0.0803419	4.34915	0.266703	3.74588	0.107482	4.28761	0.184755	0.541734	0.213745	0.382477	0.143409	-0.1276		800	16.5653	17.1632	11.9315	16.5566	13.1923	16.4806	12.344	15.8657	14.4152	17.6847	5.08572	5.23526
8	E	NA	NA	NA	NA	NA	NA	NA	NA	NA	NA	NA	NA	NA	NA	NA		1000	16.2503	17.6036	12.1276	16.7786	13.1729	16.2668	12.4174	15.7719	14.3885	17.4336	4.96524	5.39728
9	V	3.94929	0.0626995	4.68494	0.100086	3.70439	0.247828	3.57207	0.0909764	4.25822	0.13146	0.686152	0.15987	0.63697	0.166118	0.1619		400	17.3673	17.9165	12.581	16.3243	13.1712	17.2589	12.3843	16.0591	14.5845	17.444	5.72838	6.08587
10	T	5.55062	0.0465222	6.8956	0.148829	4.99326	0.161813	4.89356	0.145119	6.04924	0.0951426	1.15568	0.173527	1.21417	0.151185	-0.1983
11	S	4.71387	0.115547	5.60852	0.102545	4.11794	0.235369	4.37063	0.106973	4.60426	0.154754	0.233634	0.188128	0.47011	0.192754	0.3995
12	L	4.55685	0.122928	5.09424	0.210465	4.0321	0.399129	3.88666	0.148343	4.32863	0.178002	0.441965	0.231711	0.507459	0.198217	0.1272
13	A	4.34405	0.108318	5.40249	0.130757	3.46069	0.365279	3.43312	0.129414	4.72545	0.189804	1.29233	0.229725	1.06318	0.199679	-0.0356
14	A	4.92611	0.186124	5.37519	0.178268	3.56087	0.457868	4.02755	0.0892163	4.74947	0.209107	0.721917	0.227344	0.879746	0.17316	0.1284
15	S	4.92199	0.155288	5.76967	0.189748	5.08001	0.465033	3.67282	0.224737	4.38001	0.158656	0.707185	0.275097	0.691889	0.213136	0.1278
16	S	NA	NA	NA	NA	NA	NA	3.9744	0.197765	5.26122	0.265455	1.28681	0.331025	1.0717	0.272973	-0.2259
17	P	NA	NA	NA	NA	NA	NA	NA	NA	NA	NA	NA	NA	NA	NA	NA
18	A	5.14456	0.0772822	6.65557	0.155924	4.48531	0.182269	4.13326	0.106774	5.53006	0.14618	1.3968	0.181022	1.32532	0.127673	0.0959
19	R	5.18323	0.230778	6.31154	0.337407	5.42859	0.743517	3.9482	0.131253	5.83226	0.307839	1.88406	0.334652	1.35727	0.408352	0.0264
20	S	NA	NA	NA	NA	NA	NA	5.11535	0.217185	6.17703	0.223593	1.06168	0.31171	1.48086	0.270704	0.0266
21	P	NA	NA	NA	NA	NA	NA	NA	NA	NA	NA	NA	NA	NA	NA	NA
22	R	NA	NA	NA	NA	NA	NA	NA	NA	NA	NA	NA	NA	NA	NA	NA
23	R	NA	NA	NA	NA	NA	NA	NA	NA	NA	NA	NA	NA	NA	NA	NA
24	P	NA	NA	NA	NA	NA	NA	NA	NA	NA	NA	NA	NA	NA	NA	NA
25	V	4.93705	0.116266	8.88968	0.331121	5.23999	0.295992	4.94805	0.0592492	7.64234	0.272169	2.69429	0.278543	3.05898	0.261124	-0.0077
26	Y	5.30983	0.0797898	8.35352	0.316109	4.6151	0.231948	5.38967	0.12549	8.37661	0.23015	2.98694	0.262139	2.30764	0.265657	-0.1866
27	Y	5.71853	0.157295	8.90155	0.247221	5.98874	0.278671	5.29493	0.152237	8.39983	0.168632	3.1049	0.227184	3.27499	0.277226	0.2168
28	V	5.19211	0.133712	8.07233	0.312128	4.49681	0.330213	5.25762	0.190458	7.63592	0.317192	2.3783	0.369979	2.01098	0.31381	0.3396
29	Q	5.26565	0.130317	7.30194	0.324175	4.68165	0.224	4.69903	0.121666	7.01705	0.191047	2.31802	0.226499	2.90902	0.290079	0.0097
30	S	5.78336	0.0973314	8.55359	0.21876	5.65323	0.243208	5.38474	0.109313	7.57691	0.247435	2.19217	0.270506	1.89315	0.285577	-0.0199
31	P	NA	NA	NA	NA	NA	NA	NA	NA	NA	NA	NA	NA	NA	NA	NA
32	S	5.43301	0.0885528	7.40083	0.25743	4.67508	0.476469	4.82812	0.1035	6.03064	0.132745	1.20252	0.168326	0.9932	0.210847	0.0148
33	R	NA	NA	NA	NA	NA	NA	NA	NA	NA	NA	NA	NA	NA	NA	NA
34	D	NA	NA	NA	NA	NA	NA	NA	NA	NA	NA	NA	NA	NA	NA	NA
35	S	5.54939	0.120103	5.91856	0.127857	4.6966	0.258079	4.65614	0.056584	5.06817	0.172869	0.412023	0.181894	0.505653	0.167001	0.1874
36	H	NA	NA	NA	NA	NA	NA	NA	NA	NA	NA	NA	NA	NA	NA	NA
37	D	NA	NA	NA	NA	NA	NA	NA	NA	NA	NA	NA	NA	NA	NA	NA
38	G	NA	NA	NA	NA	NA	NA	NA	NA	NA	NA	NA	NA	NA	NA	NA
39	E	NA	NA	NA	NA	NA	NA	NA	NA	NA	NA	NA	NA	NA	NA	NA
40	K	NA	NA	NA	NA	NA	NA	NA	NA	NA	NA	NA	NA	NA	NA	NA
41	T	5.29942	0.107561	6.26606	0.178256	5.06534	0.299939	4.42635	0.0938482	5.40044	0.177614	0.974097	0.200883	0.729904	0.172411	0.088
42	A	5.01555	0.0887997	5.52975	0.137907	4.16962	0.270696	4.27625	0.192372	5.22466	0.0892614	0.948415	0.212072	0.291872	0.190664	0.2737
43	T	5.02437	0.123949	6.32471	0.266813	4.58274	0.325944	4.29295	0.094543	5.19642	0.200631	0.903474	0.221791	1.14116	0.174621	-0.0296
44	S	5.88374	0.134665	6.8653	0.312488	5.24109	0.224971	4.49822	0.0896367	6.16751	0.257518	1.66929	0.272673	1.39488	0.242976	0.1132
45	F	NA	NA	NA	NA	NA	NA	NA	NA	NA	NA	NA	NA	NA	NA	NA
46	H	NA	NA	NA	NA	NA	NA	NA	NA	NA	NA	NA	NA	NA	NA	NA
47	S	NA	NA	NA	NA	NA	NA	NA	NA	NA	NA	NA	NA	NA	NA	NA
48	T	5.33732	0.0931524	6.391	0.150718	4.55643	0.285049	4.44781	0.156088	5.63285	0.18498	1.18505	0.242035	1.07265	0.21294	0.2545
49	P	NA	NA	NA	NA	NA	NA	NA	NA	NA	NA	NA	NA	NA	NA	NA
50	V	NA	NA	NA	NA	NA	NA	NA	NA	NA	NA	NA	NA	NA	NA	NA
51	L	3.89317	0.108826	5.449	0.151724	3.36078	0.205001	3.71264	0.145969	5.33134	0.147517	1.6187	0.207529	1.10645	0.225909	0.2338
52	S	4.94682	0.0628906	6.69658	0.149331	4.0833	0.210584	4.36853	0.0767179	5.96694	0.104321	1.59841	0.129493	1.83033	0.186292	0.3605
53	P	NA	NA	NA	NA	NA	NA	NA	NA	NA	NA	NA	NA	NA	NA	NA
54	M	5.59691	0.145037	7.87588	0.218964	5.41155	0.453037	4.37579	0.124459	6.81896	0.167858	2.44316	0.208965	1.87355	0.249125	0.0609
55	G	NA	NA	NA	NA	NA	NA	NA	NA	NA	NA	NA	NA	NA	NA	NA
56	S	5.11823	0.152724	6.93289	0.160056	5.29101	0.512864	3.64884	0.207565	6.13158	0.283476	2.48275	0.351343	1.439	0.173284	-0.0757
57	P	NA	NA	NA	NA	NA	NA	NA	NA	NA	NA	NA	NA	NA	NA	NA
58	P	NA	NA	NA	NA	NA	NA	NA	NA	NA	NA	NA	NA	NA	NA	NA
59	H	NA	NA	NA	NA	NA	NA	NA	NA	NA	NA	NA	NA	NA	NA	NA
60	S	NA	NA	NA	NA	NA	NA	NA	NA	NA	NA	NA	NA	NA	NA	NA
61	H	NA	NA	NA	NA	NA	NA	NA	NA	NA	NA	NA	NA	NA	NA	NA
62	S	NA	NA	NA	NA	NA	NA	NA	NA	NA	NA	NA	NA	NA	NA	NA
63	S	NA	NA	NA	NA	NA	NA	NA	NA	NA	NA	NA	NA	NA	NA	NA
64	M	NA	NA	NA	NA	NA	NA	NA	NA	NA	NA	NA	NA	NA	NA	NA
65	G	NA	NA	NA	NA	NA	NA	NA	NA	NA	NA	NA	NA	NA	NA	NA
66	R	NA	NA	NA	NA	NA	NA	NA	NA	NA	NA	NA	NA	NA	NA	NA
67	H	NA	NA	NA	NA	NA	NA	NA	NA	NA	NA	NA	NA	NA	NA	NA
68	S	NA	NA	NA	NA	NA	NA	NA	NA	NA	NA	NA	NA	NA	NA	NA
69	R	NA	NA	NA	NA	NA	NA	5.67988	0.183565	7.74293	0.291372	2.06305	0.344374	2.21223	0.516645	0.0335
70	E	NA	NA	NA	NA	NA	NA	5.06663	0.0747017	6.81013	0.0904369	1.74351	0.1173	1.56314	0.175922	-0.0253
71	S	NA	NA	NA	NA	NA	NA	5.32113	0.108444	7.22282	0.220676	1.90169	0.245882	1.62258	0.153578	0.0995
72	S	NA	NA	NA	NA	NA	NA	NA	NA	NA	NA	NA	NA	NA	NA	NA
73	S	NA	NA	NA	NA	NA	NA	NA	NA	NA	NA	NA	NA	NA	NA	NA
74	S	NA	NA	NA	NA	NA	NA	NA	NA	NA	NA	NA	NA	NA	NA	NA
75	R	NA	NA	NA	NA	NA	NA	NA	NA	NA	NA	NA	NA	NA	NA	NA
76	F	NA	NA	NA	NA	NA	NA	NA	NA	NA	NA	NA	NA	NA	NA	NA
77	S	NA	NA	NA	NA	NA	NA	5.88097	0.202673	7.20773	0.205727	1.32676	0.288791	2.57652	0.37486	0.1943
78	G	5.79811	0.170107	8.3257	0.24677	5.58472	0.630644	4.76009	0.208458	6.97399	0.483447	2.2139	0.526475	2.41838	0.310012	0.0157
79	S	6.34719	0.140601	8.44737	0.216929	5.62651	0.21084	4.81974	0.0817693	6.36456	0.138536	1.54482	0.160868	1.98447	0.174734	0.2445
80	L	5.02185	0.0539685	7.414	0.103339	4.86642	0.313076	4.13514	0.205363	6.69792	0.161952	2.56279	0.261539	2.01653	0.273254	0.0436
81	K	5.04872	0.0991544	7.27908	0.152067	4.61659	0.279839	4.33539	0.107511	6.41519	0.238286	2.07981	0.261416	2.14066	0.291062	0.0097
82	P	NA	NA	NA	NA	NA	NA	NA	NA	NA	NA	NA	NA	NA	NA	NA
83	G	6.06465	0.121742	8.00064	0.273964	5.99808	0.360849	5.68893	0.288686	6.22859	0.389893	0.53966	0.485135	1.92685	0.455245	0.2968
84	S	6.35203	0.148482	7.55915	0.23142	6.07128	0.259129	5.25679	0.136235	6.99105	0.231178	1.73426	0.268334	1.834	0.261118	0.1312
85	R	NA	NA	NA	NA	NA	NA	NA	NA	NA	NA	NA	NA	NA	NA	NA
86	K	5.97836	0.123306	7.52615	0.186922	5.17224	0.273941	4.95958	0.168492	6.66223	0.184643	1.70265	0.249965	1.35436	0.31915	-0.116
87	V	NA	NA	NA	NA	NA	NA	NA	NA	NA	NA	NA	NA	NA	NA	NA
88	N	6.14251	0.0490495	7.66754	0.246923	5.73296	0.223823	5.51937	0.140437	7.05617	0.207124	1.53679	0.250246	1.55892	0.324149	-0.0652
89	P	NA	NA	NA	NA	NA	NA	NA	NA	NA	NA	NA	NA	NA	NA	NA
90	N	6.90751	0.141232	8.37802	0.202151	6.42715	0.123099	6.28654	0.0695562	7.51484	0.247351	1.2283	0.256945	1.23028	0.274488	0.0709
91	D	6.5505	0.115855	7.88457	0.237476	6.18506	0.249422	5.63634	0.142322	6.34639	0.173995	0.710043	0.224789	1.36447	0.178004	0.0658
92	G	NA	NA	NA	NA	NA	NA	NA	NA	NA	NA	NA	NA	NA	NA	NA
93	S	6.68539	0.142575	8.61326	0.237403	6.19502	0.234875	6.06833	0.139565	7.2982	0.238622	1.22988	0.27644	1.55023	0.15717	-0.4023
94	K	NA	NA	NA	NA	NA	NA	NA	NA	NA	NA	NA	NA	NA	NA	NA
95	R	NA	NA	NA	NA	NA	NA	5.01882	0.203775	5.98444	0.237802	0.96562	0.313168	1.12248	0.372316	-0.107
96	K	NA	NA	NA	NA	NA	NA	NA	NA	NA	NA	NA	NA	NA	NA	NA
97	G	NA	NA	NA	NA	NA	NA	5.32028	0.284186	6.08643	0.325252	0.766146	0.431915	0.444558	0.38897	0.0408
98	H	NA	NA	NA	NA	NA	NA	NA	NA	NA	NA	NA	NA	NA	NA	NA
99	G	6.47501	0.271679	7.07714	0.366128	5.62019	0.66079	5.41389	0.242689	6.07755	0.362717	0.663657	0.436419	0.0872366	0.431231	0.0446
100	G	6.08014	0.15009	6.7714	0.187075	5.60287	0.202479	5.2378	0.304249	6.53253	0.259031	1.29474	0.39958	0.767034	0.251663	0.0794
101	E	6.16751	0.121722	7.3078	0.116955	5.67054	0.194216	5.11692	0.104732	6.39877	0.0716525	1.28185	0.126897	1.26951	0.14167	-0.0378
102	K	NA	NA	NA	NA	NA	NA	NA	NA	NA	NA	NA	NA	NA	NA	NA
103	Q	6.20194	0.0946214	7.70297	0.15012	5.87889	0.301375	5.48216	0.0961729	5.94955	0.098404	0.467392	0.137596	1.41934	0.246365	-0.4718
104	W	6.43418	0.0703777	8.59476	0.262977	5.93437	0.288425	6.15271	0.15483	8.19807	0.324616	2.04535	0.35965	2.22001	0.261272	-0.0009
105	K	6.85542	0.134881	9.6432	0.361736	5.46568	0.514424	5.92382	0.164229	8.8098	0.381854	2.88598	0.415672	2.81169	0.234182	0.1497
106	E	NA	NA	NA	NA	NA	NA	NA	NA	NA	NA	NA	NA	NA	NA	NA
107	C	7.14184	0.135676	9.04077	0.273814	5.82242	0.365787	6.32151	0.141863	7.95165	0.143529	1.63014	0.201807	1.67154	0.255883	0.2416
108	A	NA	NA	NA	NA	NA	NA	5.12636	0.129559	6.71186	0.195062	1.58549	0.234168	1.07925	0.195918	-0.1207
109	V	5.39142	0.106387	7.17206	0.230958	4.84707	0.330328	5.48276	0.184873	6.59196	0.161214	1.1092	0.245291	1.07052	0.227155	0.3264
110	I	5.57724	0.11198	7.23537	0.165428	5.08699	0.486496	5.32595	0.123958	6.59283	0.262531	1.26688	0.290324	1.63553	0.222582	0.4687
111	E	6.13196	0.0740738	7.05119	0.130762	5.45197	0.254734	5.7544	0.171195	7.25847	0.220752	1.50407	0.279355	1.22073	0.179264	0.1446
112	E	5.1369	0.0775799	6.25861	0.0994922	3.99824	0.129166	4.97413	0.0719993	6.22549	0.172467	1.25135	0.186893	0.988123	0.131032	0.3963
113	E	5.38909	0.0789951	6.21852	0.105956	4.81	0.224189	5.09918	0.139629	5.98158	0.146695	0.882398	0.202523	0.82714	0.151199	0.416
114	G	NA	NA	NA	NA	NA	NA	NA	NA	NA	NA	NA	NA	NA	NA	NA
115	L	4.60278	0.0728784	5.20264	0.114495	4.14989	0.192366	4.55332	0.111749	5.03702	0.112904	0.483703	0.158856	0.205174	0.160007	0.2489
116	L	4.34009	0.0890961	5.06945	0.124642	4.39406	0.157358	3.86593	0.0672544	4.54545	0.116529	0.679525	0.134544	0.760614	0.100818	0.1967
117	D	NA	NA	NA	NA	NA	NA	NA	NA	NA	NA	NA	NA	NA	NA	NA
118	D	NA	NA	NA	NA	NA	NA	NA	NA	NA	NA	NA	NA	NA	NA	NA
119	G	3.22549	0.0585735	3.59337	0.0872874	2.68435	0.121993	2.96516	0.171535	3.36632	0.223016	0.401164	0.281355	0.157989	0.095952	0.1912
120	D	2.50847	0.0610992	2.63644	0.0606109	1.81143	0.0515817	1.98283	0.0733638	2.44367	0.0677173	0.460845	0.0998393	0.344225	0.0687556	0.0535

## Sheet: Figure S6
Source data Supplementary Figure 6
i-j
	KD estimation of 6xHis-CC1ΔC223 - last band on each gel shows BSA staining control for normalization													KD estimation of 6xHis-CC1YYAAΔC223 - last band on each gel shows BSA staining control for normalization
	For replicate (rep) 1 and 2 the 4th band of the molecular weight marker was used for normalization since the BSA control
	was forgotten to load onto the Pellet fraction gel (rep1) or the band was frayed which made peak annotation difficult (rep2 pellet gel)
		Soluble fraction			Pellet fraction											Soluble fraction		Pellet fraction
rep1													rep1
rep2													rep2
rep3													rep3
rep1														rep1
Pellet					Soluble									Pellet					Soluble
	Area	Percent	Relative density 4th marker	corrected		Area	Percent	Relative density to 4th marker	corrected						Area	Percent	Relative density to BSA	corrected		Area	Percent	Relative density to BSA	corrected
TUB1	5223.67	7.88055	0.228324		TUB1	2931.59	3.01612	0.106355						TUB1	2180.18	6.345	0.212214		TUB1	4644.93	3.055	0.548474
TUB2	5421.5	8.87869	0.257243		TUB2	2985.43	3.16703	0.111676						TUB2	1904.08	5.542	0.185357		TUB2	4666.57	3.069	0.550987
TUB3	4910.38	8.82519	0.255693		TUB3	2807.84	3.07606	0.108469						TUB3	1798.36	5.234	0.175056		TUB3	4642.57	3.053	0.548115
TUB4	4546.2	8.96156	0.259644		TUB4	2735.3	3.0917	0.10902						TUB4	2110.89	6.144	0.205492		TUB4	5057.52	3.326	0.597127
TUB5	3854.72	8.34647	0.241823		TUB5	2873.72	3.35178	0.118191						TUB5	2253.55	7.141	0.238837		TUB5	4759.28	3.13	0.561939
TUB6	5262.2	12.0924	0.350355		TUB6	2747.65	3.16814	0.111715						TUB6	2378.2	6.922	0.231513		TUB6	4406.28	2.898	0.520287
TUB7	5062.91	12.6964	0.367855		TUB7	2949.67	3.30154	0.116419						TUB7	1605.77	4.674	0.156326		TUB7	4336.86	2.852	0.512029
C223_1	1187.36	3.20639	0.092899	0.0849192	C223_1	3864.05	4.15239	0.146422	0.158999					C223_1	705.648	2.054	0.0686979	0.0658585	C223_1	6338.05	4.168	0.748294	0.779223
C223_2	1622.38	4.1954	0.121554	0.111112	C223_2	5362.28	5.45895	0.192494	0.209029					C223_2	1025.23	2.984	0.0998027	0.0956776	C223_2	10688.3	7.029	1.26194	1.3141
C223_3	2217.13	5.44818	0.15785	0.144292	C223_3	6663.67	6.44956	0.227425	0.246961					C223_3	1538.38	4.477	0.149737	0.143548	C223_3	14220.9	9.352	1.67899	1.74839
C223_4	2826.84	6.7041	0.194238	0.177554	C223_4	9036.98	8.37705	0.295393	0.320766					C223_4	2061.6	6	0.200676	0.192381	C223_4	18868	12.408	2.22765	2.31972
C223_5	3646.96	9.27059	0.268598	0.245526	C223_5	10452.9	10.5754	0.372913	0.404945					C223_5	2489.28	7.245	0.242316	0.2323	C223_5	20479.6	13.468	2.41795	2.51789
C223_6	3688.05	10.333	0.299378	0.273662	C223_6	11221.9	12.6961	0.447693	0.486149					C223_6	1653.84	4.813	0.160975	0.154322	C223_6	21131.2	13.897	2.49497	2.5981
C223_7_error	611.134	1.64161	0.0475625		C223_7_error	12117.2	15.7027	0.553712						C223_7_error	180.607	0.526	0.0175926		C223_7_error	19351.6	12.726	2.28474
4th marker band	16204.2	34.5148	1		4th marker band	18447.2	28.359	1						BSA	10272.8	29.899	1		4th marker band	8469.08	5.57	1
Protein bound/Microtubuli					Calculation total protein CC1									Protein bound/Microtubuli					Calculation total protein C223YYAA
C223_1	1187.36	3.20639	0.0849192		C223_1	3864.05	4.15239	0.158999						C223_1	705.648	2.054	0.0658585		C223_1	6338.05	4.168	0.779223
C223_2	1622.38	4.1954	0.111112		C223_2	5362.28	5.45895	0.209029						C223_2	1025.23	2.984	0.0956776		C223_2	10688.3	7.029	1.3141
C223_3	2217.13	5.44818	0.144292		C223_3	6663.67	6.44956	0.246961						C223_3	1538.38	4.477	0.143548		C223_3	14220.9	9.352	1.74839
C223_4	2826.84	6.7041	0.177554		C223_4	9036.98	8.37705	0.320766						C223_4	2061.6	6	0.192381		C223_4	18868	12.408	2.31972
C223_5	3646.96	9.27059	0.245526		C223_5	10452.9	10.5754	0.404945						C223_5	2489.28	7.245	0.2323		C223_5	20479.6	13.468	2.51789
C223_6	3688.05	10.333	0.273662		C223_6	11221.9	12.6961	0.486149						C223_6	1653.84	4.813	0.154322		C223_6	21131.2	13.897	2.5981
TUB1	5223.67	7.88055	0.228324		C223_1 total			0.243919						TUB1	2180.18	6.345	0.212214		C223_1 total			0.845082
TUB2	5421.5	8.87869	0.257243		C223_2 total			0.320141						TUB2	1904.08	5.542	0.185357		C223_2 total			1.40978
TUB3	4910.38	8.82519	0.255693		C223_3 total			0.391252						TUB3	1798.36	5.234	0.175056		C223_3 total			1.89194
TUB4	4546.2	8.96156	0.259644		C223_4 total			0.49832						TUB4	2110.89	6.144	0.205492		C223_4 total			2.5121
TUB5	3854.72	8.34647	0.241823		C223_5 total			0.650471						TUB5	2253.55	7.141	0.238837		C223_5 total			2.75019
TUB6	5262.2	12.0924	0.350355		C223_6 total			0.759811						TUB6	2378.2	6.922	0.231513		C223_6 total			2.75242
TUB7	5062.91	12.6964	0.367855											TUB7	1605.77	4.674	0.156326
error fraction %	8.58975													error fraction %	4.13327
Percent C223/Microtubuli					Protein C223 in solution [µM]									Percent C223YYAA/Microtubuli					Protein C223YYAA in solution [µM]
Ratio of density	Ratio of density	µM in assay				Protein in assay [M]		fraction in sol [µM]						Ratio of density	Ratio of density	µM in assay				Protein in assay [M]		fraction in sol [µM]
0 C223	0	0			0 C223	0		0						0 C223	0	0			0 C223	0		0
5 C223	0.330113	5			5 C223	5		3.25927						5 C223	0.355305	5			5 C223	5		4.61034
10 C223	0.434554	10			10 C223	10		6.52927						10 C223	0.546554	10			10 C223	10		9.32133
15 C223	0.555728	15			15 C223	15		9.46809						15 C223	0.69856	15			15 C223	15		13.8619
20 C223	0.734231	20			20 C223	20		12.8739						20 C223	0.80549	27.5			20 C223	27.5		25.394
25 C223	0.700791	25			25 C223	25		15.5635						25 C223	1.0034	35			25 C223	35		32.0437
30 C223	0.743942	30			30 C223	30		19.1949						30 C223	0.987177	41			30 C223	41		38.7012
rep2														rep2
Pellet					Soluble									Pellet					Soluble
	Area	Percent	Relative density 4th marker	corrected		Area	Percent	Relative density 4th marker	corrected						Area	Percent	Relative density to BSA	corrected		Area	Percent	Relative density to BSA	corrected
TUB1	5958.91	7.49646	0.245026		TUB1	3592.43	4.06048	0.111829						TUB1	1478.77	5.181	0.133921		TUB1	3879.45	2.964	0.43346
TUB2	6013.03	8.17758	0.267289		TUB2	3552.53	4.18532	0.115268						TUB2	1629.89	5.71	0.147595		TUB2	4226.79	3.23	0.47236
TUB3	4940.08	7.31672	0.239151		TUB3	3919.82	4.81976	0.132741						TUB3	1773.89	6.215	0.160648		TUB3	4347.03	3.322	0.485815
TUB4	6294.62	10.0589	0.328781		TUB4	4145.11	5.35487	0.147478						TUB4	1772.89	6.211	0.160545		TUB4	4538.1	3.468	0.507166
TUB5	5908.5	10.4978	0.343128		TUB5	3515.06	4.79786	0.132137						TUB5	1600.11	5.606	0.144907		TUB5	3988.74	3.048	0.445744
TUB6	6795.84	13.1123	0.428583		TUB6	4209.18	5.79798	0.159682						TUB6	1545.36	5.414	0.139944		TUB6	4290.03	3.278	0.47938
TUB7	5621.86	11.9376	0.390187		TUB7	4124.82	5.67091	0.156182						TUB7	1489.41	5.218	0.134877		TUB7	3862.86	2.952	0.431705
C223_1	1453.48	3.23118	0.105613	0.0976352	C223_1	2849.43	3.87399	0.106693	0.114752					C223_1	408.213	1.43	0.0369633	0.0342948	C223_1	5135.4	3.924	0.573852	0.61528
C223_2	2061.6	4.31022	0.140882	0.13024	C223_2	4348.13	5.6863	0.156606	0.168435					C223_2	679.77	2.382	0.0615711	0.0571261	C223_2	9228.83	7.052	1.0313	1.10575
C223_3	3511.03	6.87045	0.224564	0.207602	C223_3	4941.13	6.2396	0.171844	0.184825					C223_3	1014.48	3.554	0.0918655	0.0852334	C223_3	11611	8.872	1.29746	1.39112
C223_4	4301.08	8.30218	0.271361	0.250864	C223_4	5763.55	6.98922	0.19249	0.20703					C223_4	1158.01	4.057	0.104867	0.0972966	C223_4	15170.9	11.592	1.69523	1.81762
C223_5	5334.5	11.2292	0.367033	0.339308	C223_5	7071.2	9.21933	0.253909	0.273088					C223_5	1421.84	4.981	0.128751	0.119456	C223_5	16093	12.297	1.79833	1.92816
C223_6	4214.28	9.99329	0.326636	0.301963	C223_6	8214.55	11.7977	0.324919	0.349462					C223_6	1254.72	4.396	0.11363	0.105427	C223_6	18184.8	13.895	2.03203	2.17872
C223_7_error	423.527	0.964409	0.0315222		C223_7_error	9305.72	15.1524	0.417312						C223_7_error	273.435	0.958	0.0247628		C223_7_error	17367.5	13.27	1.94063
		0	0					0
4th marker band	16657.3	30.5946	1		4th marker band	18920.3	36.3096	1						BSA	11042.5	38.687	1		4th marker band	8949.3	6.838	1
Protein bound/Microtubuli					Calculation total protein CC1									Protein bound/Microtubuli					Calculation total protein C223YYAA
C223_1	1453.48	3.23118	0.0976352		C223_1	2849.43	3.87399	0.114752						C223_1	408.213	1.43	0.0342948		C223_1	5135.4	3.924	0.61528
C223_2	2061.6	4.31022	0.13024		C223_2	4348.13	5.6863	0.168435						C223_2	679.77	2.382	0.0571261		C223_2	9228.83	7.052	1.10575
C223_3	3511.03	6.87045	0.207602		C223_3	4941.13	6.2396	0.184825						C223_3	1014.48	3.554	0.0852334		C223_3	11611	8.872	1.39112
C223_4	4301.08	8.30218	0.250864		C223_4	5763.55	6.98922	0.20703						C223_4	1158.01	4.057	0.0972966		C223_4	15170.9	11.592	1.81762
C223_5	5334.5	11.2292	0.339308		C223_5	7071.2	9.21933	0.273088						C223_5	1421.84	4.981	0.119456		C223_5	16093	12.297	1.92816
C223_6	4214.28	9.99329	0.301963		C223_6	8214.55	11.7977	0.349462						C223_6	1254.72	4.396	0.105427		C223_6	18184.8	13.895	2.17872
TUB1	5958.91	7.49646	0.245026		C223_1 total			0.212388						TUB1	1478.77	5.181	0.133921		C223_1 total			0.649575
TUB2	6013.03	8.17758	0.267289		C223_2 total			0.298675						TUB2	1629.89	5.71	0.147595		C223_2 total			1.16287
TUB3	4940.08	7.31672	0.239151		C223_3 total			0.392426						TUB3	1773.89	6.215	0.160648		C223_3 total			1.47636
TUB4	6294.62	10.0589	0.328781		C223_4 total			0.457893						TUB4	1772.89	6.211	0.160545		C223_4 total			1.91491
TUB5	5908.5	10.4978	0.343128		C223_5 total			0.612396						TUB5	1600.11	5.606	0.144907		C223_5 total			2.04762
TUB6	6795.84	13.1123	0.428583		C223_6 total			0.651425						TUB6	1545.36	5.414	0.139944		C223_6 total			2.28415
TUB7	5621.86	11.9376	0.390187											TUB7	1489.41	5.218	0.134877
error fraction %	7.55364													error fraction %	7.21929
Percent C223/Microtubuli					Protein C223 in solution [µM]									Percent C223YYAA/Microtubuli					Protein C223YYAA in solution [µM]
Ratio of density	Ratio of density	µM in assay				Protein in assay [M]		fraction in sol [µM]						Ratio of density	Ratio of density	µM in assay				Protein in assay [M]		fraction in sol [µM]
0 C223	0	0			0 C223	0		0						0 C223	0	0			0 C223	0		0
5 C223	0.36528	5			5 C223	5		2.70149						5 C223	0.232358	5			5 C223	5		4.73602
10 C223	0.544593	10			10 C223	10		5.63941						10 C223	0.355597	10			10 C223	10		9.50875
15 C223	0.631429	15			15 C223	15		7.06469						15 C223	0.530901	15			15 C223	15		14.134
20 C223	0.731109	20			20 C223	20		9.0427						20 C223	0.671444	27.5			20 C223	27.5		26.1027
25 C223	0.791698	25			25 C223	25		11.1483						25 C223	0.853603	35			25 C223	35		32.9581
30 C223	0.773893	30			30 C223	30		16.0937						30 C223	0.781648	41			30 C223	41		39.1076
rep3														rep3
Pellet					Soluble									Pellet					Soluble
	Area	Percent	Relative density to BSA	corrected		Area	Percent	Relative density to BSA	corrected						Area	Percent	Relative density to BSA	corrected		Area	Percent	Relative density to BSA	corrected
TUB1	3418.26	5.643	0.261395		TUB1	4932.08	7.11	0.522103						TUB1	1842.43	3.813	0.142149		TUB1	4114.69	3.279	0.547412
TUB2	4049.91	6.686	0.309709		TUB2	4582.08	6.605	0.48502						TUB2	2100.96	4.348	0.162094		TUB2	4414.98	3.518	0.587312
TUB3	3231.08	5.334	0.247082		TUB3	3648.96	5.26	0.386253						TUB3	2035.43	4.212	0.157024		TUB3	4321.98	3.444	0.574958
TUB4	4003.74	6.61	0.306189		TUB4	3867.67	5.575	0.409385						TUB4	2254.55	4.666	0.173949		TUB4	4501.4	3.587	0.598831
TUB5	5372.96	8.87	0.410876		TUB5	4434.55	6.392	0.469379						TUB5	2496.79	5.167	0.192626		TUB5	4521.93	3.604	0.601669
TUB6	4778.2	7.888	0.365388		TUB6	4077.84	5.878	0.431635						TUB6	4474.45	9.26	0.345213		TUB6	2443.91	1.948	0.325209
TUB7	4965.55	8.197	0.379702		TUB7	4673.5	6.737	0.494713						TUB7	3852.15	7.972	0.297197		TUB7	2148.91	1.712	0.28581
C223_1	1074.01	1.773	0.082129	0.0761219	C223_1	2851.94	4.111	0.30188	0.32396					C223_1	824.941	1.707	0.063637	0.0556734	C223_1	5546.15	4.42	0.737896	0.830238
C223_2	1446.72	2.388	0.110617	0.102526	C223_2	3605.3	5.197	0.381627	0.40954					C223_2	1305.77	2.702	0.100731	0.0881251	C223_2	9653.41	7.693	1.28431	1.44503
C223_3	2611.84	4.312	0.199741	0.185131	C223_3	4267.65	6.152	0.451755	0.484797					C223_3	1537.18	3.181	0.118588	0.103748	C223_3	11832.7	9.429	1.57412	1.77111
C223_4	4123.13	6.807	0.315314	0.292251	C223_4	4555.65	6.567	0.482229	0.517501					C223_4	2502.36	5.178	0.193036	0.168879	C223_4	15461.9	12.322	2.0571	2.31452
C223_5	3931.01	6.49	0.30063	0.278641	C223_5	4664.35	6.724	0.493758	0.529873					C223_5	4967.43	10.28	0.383239	0.33528	C223_5	15928.7	12.694	2.1192	2.3844
C223_6	4016.98	6.631	0.307161	0.284695	C223_6	5078.65	7.321	0.537597	0.576918					C223_6	4364.79	9.033	0.336751	0.294609	C223_6	16464.2	13.12	2.19032	2.46442
C223_7_error	474.406	0.783	0.0362702		C223_7_error	4684.77	6.753	0.495888						C223_7_error	800.87	1.657	0.061773		C223_7_error	16615.5	13.241	2.21052
																	0					0
BSA	13076.5	21.588	1		BSA	9447.25	13.618	1						BSA	12962.2	26.824	1		BSA	7516.07	5.99	1
Protein bound/Microtubuli					Calculation total protein CC1									Protein bound/Microtubuli					Calculation total protein C223YYAA
C223_1	1074.01	1.773	0.0761219		C223_1	2851.94	4.111	0.32396						C223_1	824.941	1.707	0.0556734		C223_1	5546.15	4.42	0.830238
C223_2	1446.72	2.388	0.102526		C223_2	3605.3	5.197	0.40954						C223_2	1305.77	2.702	0.0881251		C223_2	9653.41	7.693	1.44503
C223_3	2611.84	4.312	0.185131		C223_3	4267.65	6.152	0.484797						C223_3	1537.18	3.181	0.103748		C223_3	11832.7	9.429	1.77111
C223_4	4123.13	6.807	0.292251		C223_4	4555.65	6.567	0.517501						C223_4	2502.36	5.178	0.168879		C223_4	15461.9	12.322	2.31452
C223_5	3931.01	6.49	0.278641		C223_5	4664.35	6.724	0.529873						C223_5	4967.43	10.28	0.33528		C223_5	15928.7	12.694	2.3844
C223_6	4016.98	6.631	0.284695		C223_6	5078.65	7.321	0.576918						C223_6	4364.79	9.033	0.294609		C223_6	16464.2	13.12	2.46442
TUB1	3418.26	5.643	0.261395		C223_1 total			0.400082						TUB1	1842.43	3.813	0.142149		C223_1 total			0.885911
TUB2	4049.91	6.686	0.309709		C223_2 total			0.512066						TUB2	2100.96	4.348	0.162094		C223_2 total			1.53315
TUB3	3231.08	5.334	0.247082		C223_3 total			0.669928						TUB3	2035.43	4.212	0.157024		C223_3 total			1.87486
TUB4	4003.74	6.61	0.306189		C223_4 total			0.809752						TUB4	2254.55	4.666	0.173949		C223_4 total			2.4834
TUB5	5372.96	8.87	0.410876		C223_5 total			0.808514						TUB5	2496.79	5.167	0.192626		C223_5 total			2.71968
TUB6	4778.2	7.888	0.365388		C223_6 total			0.861613						TUB6	4474.45	9.26	0.345213		C223_6 total			2.75903
TUB7	4965.55	8.197	0.379702											TUB7	3852.15	7.972	0.297197
error fraction %	7.31418													error fraction %	12.5142
Percent C223/Microtubuli					Protein C223 in solution [µM]									Percent C223YYAA/Microtubuli					Protein C223YYAA in solution [µM]
Ratio of density	Ratio of density	µM eingesetzt				Protein eingesetzt [M]		fraction in sol [µM]						Ratio of density	Ratio of density	µM in assay				Protein in assay [M]		fraction in sol [µM]
0 C223	0	0			0 C223	0		0						0 C223	0	0			0 C223	0		0
5 C223	0.245785	5			5 C223	5		4.04867						5 C223	0.343464	5			5 C223	5		4.68578
10 C223	0.414949	10			10 C223	10		7.99779						10 C223	0.561222	10			10 C223	10		9.4252
15 C223	0.604631	15			15 C223	15		10.8548						15 C223	0.596426	15			15 C223	15		14.17
20 C223	0.711288	20			20 C223	20		12.7817						20 C223	0.876721	27.5			20 C223	27.5		25.6299
25 C223	0.76259	25			25 C223	25		16.3842						25 C223	0.971225	35			25 C223	35		30.6852
30 C223	0.749786	30			30 C223	30		20.0874						30 C223	0.991294	41			30 C223	41		36.622

[truncated: 1 more sheets: Figure S7]
